# Supplementary material for: In-Depth Analysis of Bacillus anthracis 16S rRNA Genes and Transcripts Reveals Intra- and Intergenomic Diversity and Facilitates Anthrax Detection
Source: mSystems. 2022 Jan 25;7(1):e01361-21. doi: 10.1128/msystems.01361-21 (PMC8788319; doi:10.1128/msystems.01361-21)
Supplement: TABLE S2 [file msystems.01361-21-st002.xlsx]

## Sheet: Supplementary table S2
Supplementary Table S2. Primers and probes used in this work.
Primer/Probe name	Sequence (5‘-3‘)	length [bp]	Reference
digital PCR
16S SNP F	CGAGCGCAACCCTTGA	16	This study
16S SNP R	CAGTCACCTTAGAGTGCCC	19	This study
16S SNP BC probe	HEX-CTT+AGTT+G+C+C+ATCATT--BHQ1	16	This study
16S SNP BA probe	6FAM-CTT+AGTT+A+C+C+AT+CATT--BHQ1	16	This study
PL3 F	AAAGCTACAAACTCTGAAATTTGTAAATTG	30	Wielinga, P. R. et al. (2011) Int J Food Microbiol 145 Suppl 1, S137-144.
PL3 R	CAACGATGATTGGAGATAGAGTATTCTTT	29
PL3 probe	Hex-AACAGTACGTTTCACTGGAGCAAAATCAA-BHQ1	29
gyrA F	ATGTCAGACAATCAASAACAAGC	23	This study
gyrA R	CGAGAYACGATAACACTCATTGC	23
gyrA probe	6FAM-TATTAGYCATGAAATGCGTACCTC--BHQ1	24
FISH
BA_SNP_Cy3 probe	Cy3- AAT GAT GG+T AAC +TAA G	16	This study
BC_SNP_FAM probe	FAM-AAT GAT GG+C AAC TAA GAT CAA GGG	24	This study
EUB338 probe	GCT GCC TCC CGT AGG AGT	18	Amann, R. I., Krumholz, L. & Stahl, D. A. (1990) J Bacteriol 172, 762-770.
nonEUB probe	ACT CCT ACG GGA GGC AGC	18	Manz, W., Amann, R., Ludwig, W., Wagner, M. & Schleifer, K.-H. (1992) Systematic and Applied Microbiology 15, 593-600.
HEX – hexachlorofluorescein; 6FAM – 6-carboxyfluorescein; BHQ1 – Black Hole Quencher 1; “+” - Locked Nucleic Acid
