# Supplementary material for: In-Depth Analysis of Bacillus anthracis 16S rRNA Genes and Transcripts Reveals Intra- and Intergenomic Diversity and Facilitates Anthrax Detection
Source: mSystems. 2022 Jan 25;7(1):e01361-21. doi: 10.1128/msystems.01361-21 (PMC8788319; doi:10.1128/msystems.01361-21)
Supplement: TABLE S1 [file msystems.01361-21-st001.xlsx]

## Sheet: Supplementary table S1
Supplementary Table S1. Bacterial strains used for FISH and dPCR.
Organism	Strain	canSNP Branch (B. anthracis) 1	BA specific FISH signal (mean intensity in Cy3)*	Reference
B. anthracis	A 1074	A.Br.003/004	61.9	Sahl, J. W. et al. (2016) MBio 7, e01501-01516, doi:10.1128/mBio.01501-16, mBio.01501-16 [pii].
B. anthracis	BF-1	B Br. CNEVA	37.3	Antwerpen, M. et al. (2012) J Bacteriol 194, 6360-6361, doi:10.1128/JB.01676-12, 194/22/6360 [pii].
B. anthracis	Pollino 3734	A.Br. 011/009	77.5	Braun, P. et al. (2015) PLoS ONE 10, e0135346, doi:10.1371/journal.pone.0135346.
B. anthracis	Bangladesh 28/01	A.Br. 001/002	52.5	Rume, F. I. et al. (2016) Infect Genet Evol 45, 66-74, doi:10.1016/j.meegid.2016.08.017.
B. anthracis	13185	A.Br. 001/002	65.0	Derzelle, S., Girault, G., Roest, H. I. & Koene, M. Molecular diversity of Bacillus anthracis in the Netherlands: Investigating the relationship to the worldwide population using whole-genome SNP discovery. Infect Genet Evol 32, 370-376, doi:S1567-1348(15)00115-X [pii], 194/22/6360 [pii] (2012).
B. anthracis	UR-1	A.Br.008/011	80.6	Rueckert, C. et al. (2012) J Bacteriol 194, 5997-5998, doi:10.1128/JB.01410-12, 194/21/5997 [pii].
B. anthracis	Ames	A.Br. Ames	72.2	Sahl, J. W. et al. (2016) MBio 7, e01501-01516, doi:10.1128/mBio.01501-16, mBio.01501-16 [pii].
B. anthracis	A 0777	A.Br. WNA	47.5	Sahl, J. W. et al. (2016) MBio 7, e01501-01516, doi:10.1128/mBio.01501-16, mBio.01501-16 [pii].
B. anthracis	188678-1	A.Br. Aust 94	52.5	Derzelle, S., Girault, G., Roest, H. I. & Koene, M. (2012) Infect Genet Evol 32, 370-376, doi:S1567-1348(15)00115-X [pii], 194/22/6360 [pii].
B. anthracis	ATCC 14578 (A070)	A.Br. Vollum	26.8	This study
B. anthracis	AF039	B.Br 001/002	38.5	This study
B. anthracis	SA020	B.Br Kruger B	11.7	This study
B. anthracis	A3783	C.Br. A1055	37.6	Sahl, J. W. et al. (2016) MBio 7, e01501-01516, doi:10.1128/mBio.01501-16, mBio.01501-16 [pii].
B. anthracis	A159	A.Br. 005/006	22.6	This study
B. anthracis	CDC 1014	A.Br. WNA	23.1	Sahl, J. W. et al. (2016) MBio 7, e01501-01516, doi:10.1128/mBio.01501-16, mBio.01501-16 [pii].
B. anthracis	Sterne	A. Br. 001/002	44.5
B. anthracis	Pasteur ATCC 4229	A.Br.008/011	13.8
B. cereus biovar anthracis	Bcbva CI		3.9	Klee, S. R. et al. (2010) PLoS One 5, e10986, doi:10.1371/journal.pone.0010986.
B. cereus	ATCC 31293		1.7	ATCC
B. cereus	ATCC 43881		2.3	ATCC
B. cereus	ATCC 33019		1	ATCC
B. cereus	DSM 345		1.9	DSM
B. cereus	DSM 31 ATCC 14579		8.5	ATCC; DSM
B. cereus	ATCC 10702		0.7	ATCC
B. cereus	ATCC 10987		8.3	ATCC
B. cereus	ATCC 6464		0	ATCC
B thurinigiensis	WSBC 28003		1.2	WSBC
B. thurinigiensis	BGSC 4I1		1.9	BGSC
B. thurinigiensis	WSBC 28005		2	WSBC
B. thurinigiensis	WSBC 28009		1.1	WSBC
B. thurinigiensis	ACTT 33679		4.1	ATCC
B. thurinigiensis	WS 2624		1.6	WS
B. thurinigiensis	WSBC 28001		2.1	WSBC
B. thurinigiensis	WS 2614		2.1	WS
B. thurinigiensis	ATCC 10792		2.5	ATCC
B. thurinigiensis	WS 2617		1.6	WS
B. mycoides	NCTC 2603		0	NCTC
B. mycoides	NCTC 7586		0.3	NCTC
B. pseudomycoides	WS 3119		0.1	WS
B. weihenstephanensis	WSBC 10207		2.8	WSBC
B. weihenstephanensis	WSBC 10045		0.4	WSBC
B. weihenstephanensis	WSBC 10067		0.3	WSBC
B. weihenstephanensis	WSBC 10088		2.2	WSBC
B. weihenstephanensis	WSBC 10090		1.6	WSBC
B. weihenstephanensis	WSBC 10204		0.2	WSBC
B. weihenstephanensis	WSBC 10001		0.8	WSBC
B. weihenstephanensis	WSBC 10031		2.6	WSBC
B. weihenstephanensis	WSBC 10208		4.8	WSBC
B. weihenstephanensis	WSBC 10294		0.6	WSBC
ATCC: American Type Culture Collection; DSMZ: German Collection of Microorganisms and Cell Cultures (Deutsche Sammlung von Mikroorganismen und Zellkulturen); BGSC: Bacillus Genetic Stock Center; WSBC: Weihenstephan Microbial Strain Collection; Research collection of Bacillus cereus Group; WS: Weihenstephan Microbial Strain Collection: General collection of bacteria
*Fluorescence intensities below 10 are regarded as unspecific autofluorescence
