# Supplementary material for: In-Depth Analysis of Bacillus anthracis 16S rRNA Genes and Transcripts Reveals Intra- and Intergenomic Diversity and Facilitates Anthrax Detection
Source: mSystems. 2022 Jan 25;7(1):e01361-21. doi: 10.1128/msystems.01361-21 (PMC8788319; doi:10.1128/msystems.01361-21)
Supplement: TABLE S3 [file msystems.01361-21-st003.xlsx]

## Sheet: Supplementary table S3
Supplementary Table S3. Newly sequenced whole genome data produces in this work.
Organism	Strain	BioSample	short-read accession	long-read accession	Genome accession(s)	canSNP group	rRNA operon copies
B. anthracis	Vollum	SAMN18241461	SRR13950252	SRR13950262	CP076225-CP076227	A.Br.007	11
B. anthracis	A159	SAMN18241462	SRR13950251	SRR13950253	CP076222-CP076224	A.Br.006	11
B. anthracis	AF039	SAMN18241463	SRR13950250	SRR13950254	CP076219-CP076221	B.Br.002	10
B. anthracis	SA020	SAMN18241464	SRR13950249	SRR13950264	CP076216-CP076218	B.Br.001	11
B. anthracis	A0777	SAMN18241465	SRR13950248	SRR13950269	CP076213-CP076215	A.Br.009	9
B. anthracis	A1074	SAMN18241466	SRR13950247	SRR13950268	CP076210-CP076212	A.Br.004	11
B. anthracis	Pollino 3734	SAMN18241467	SRR13950246	SRR13950270	CP076207-CP076209	A.Br.008	11
B. anthracis	3-IZSLT	SAMN18241468	SRR13950245	SRR13950255	CP076204-CP076206	A.Br.008	11
B. anthracis	A3783	SAMN18241469	SRR13950243	SRR13950260	CP076201-CP076203	C.Br.001	11
B. anthracis	Tangail-4/2	SAMN18241470	SRR13950241	SRR13950267	CP076198-CP076200	A.Br.002	11
B. anthracis	188678-1	SAMN18241471	SRR13950240	SRR13950265	CP076195-CP076197	A.Br.003	11
B. anthracis	UR-1	SAMN18241472	SRR13950239	SRR13950263	CP076192-CP076194	A.Br.008	11
B. anthracis	Pasteur	SAMN18241473	SRR13950242	SRR13950256	CP076190-CP076191	A.Br.008	11
B. anthracis	BF-1	SAMN02469407	SRR10743066	SRR10743065	CP076187-CP076189	B.Br.004	10
B. anthracis	A049	SAMN13164730	SRR10382399	SRR13950278	CP076184-CP076186	A.Br.008	11
B. anthracis	A027	SAMN13164726	SRR10382403	SRR13950277	CP076181-CP076183	A.Br.008	11
B. anthracis	BUL 12	SAMN13164716	SRR10382405	SRR13950266	CP076178-CP076180	A.Br.008	11
B. anthracis	BUL 32	SAMN13164724	SRR10382374	SRR13950244	CP076176-CP076177	A.Br.008	11
B. anthracis	A178	SAMN13164747	SRR10382380	SRR13950259	CP076173-CP076175	A.Br.008	11
B. anthracis	A168	SAMN13164740	SRR10382388	SRR13950238	CP076170-CP076172	A.Br.008	11
B. anthracis	A166	SAMN13164734	SRR10382395	SRR13950258	CP076167-CP076169	A.Br.008	11
B. anthracis	A193a	SAMN13164741	SRR10382387	SRR13950237	CP076164-CP076166	A.Br.008	11
B. anthracis	BUL 14	SAMN13164717	SRR10382394	SRR13950236	CP076163	A.Br.008	11
B. anthracis	4-IZSLT	SAMN13164733	SRR10382396	SRR13950235	CP076160-CP076162	A.Br.008	11
B. anthracis	A087	SAMN13164731	SRR10382398	SRR13950234	CP076157-CP076159	A.Br.008	11
B. anthracis	BUL 16	SAMN13164718	SRR10382383	SRR13950276	CP076154-CP076156	A.Br.008	11
B. anthracis	BUL 31	SAMN13164723	SRR10382375	SRR13950257	CP076151-CP076153	A.Br.008	11
B. anthracis	BUL 19	SAMN13164720	SRR10382378	SRR13950272	CP076148-CP076150	A.Br.008	11
B. anthracis	BUL 40	SAMN13164715	SRR10382406	SRR13950273	CP076146-CP076147	A.Br.008	11
B. anthracis	3016	SAMN13164732	SRR10382397	SRR13950274	CP076144-CP076145	A.Br.008	11
B. anthracis	A029	SAMN13164728	SRR10382401	SRR13950271	CP076141-CP076143	A.Br.008	11
B. anthracis	A182	SAMN13164746	SRR10382381	SRR13950275	CP076138-CP076140	A.Br.008	11
B. anthracis	Tyrol 3520	SAMN13640833	SRR10743039	SRR13950261	CP076728-CP076730	B.Br.004	10
