# Supplementary material for: In-Depth Analysis of Bacillus anthracis 16S rRNA Genes and Transcripts Reveals Intra- and Intergenomic Diversity and Facilitates Anthrax Detection
Source: mSystems. 2022 Jan 25;7(1):e01361-21. doi: 10.1128/msystems.01361-21 (PMC8788319; doi:10.1128/msystems.01361-21)
Supplement: DATA SET S1 [file msystems.01361-21-sd001.xlsx]

## Sheet: Supplementary Data Set 1
Supplementary Data Set S1. Published genomic data analyzed in this work.
BioSample	LibraryName	LibraryType	canSNP group	# rRNAs operons	16S-BA-alleles	BC	BA	contigs	contig_sum	coverage	alias	strain	alternate_id	sample_name	host	collection_date	env_biome	env_feature	env_material	geo_loc_name	lat_lon	num_replicons	ref_biomaterial	clade	detected_plasmids	sample_type
SAMN15801190	09RA5721	PAIRED	B.Br.004	10	2	817	165	28	5446127	78.5075	09RA5721				Cattle	2009				Germany: Bavarian Alps region	47.953877 N 11.984475 E
SAMN15721920	E6	SINGLE	A.Br.006	11	3	1611	615	31	5454227	172.26	1298	SVD101453			Aepyceros melampus	2015				South Africa: Pafuri						Pure culture
SAMN15801193	12RA1944	PAIRED	A.Br.002	11	3	262	130	90	5456811	21.0775	12RA1944				Cattle	2012				Germany: Stendal	52.990538 N 11.679493 E
SAMN15801191	12RA1945	PAIRED	A.Br.002	11	4	275	179	48	5456308	33.6817	12RA1945				Cattle	2012				Germany: Stendal	52.990538 N 11.679493 E
SAMN15801192	12RA1949	PAIRED	A.Br.002	11	3	306	161	76	5455477	21.9254	12RA1949				Cattle	2012				Germany: Stendal	52.990538 N 11.679493 E
SAMN15801194	14RA5914	PAIRED	A.Br.002	11	4	476	259	134	5456851	31.7817	14RA5914				Cattle	2014				Germany: Dobichau	51.201600 N 11.835720 E
SAMN15801195	14RA5915	PAIRED	A.Br.002	11	3	480	247	58	5454941	44.142	14RA5915				Cattle	2014				Germany: Dobichau	51.201600 N 11.835720 E
SAMN15801196	14RA5916	PAIRED	A.Br.002	11	3	430	188	85	5458704	44.8551	14RA5916				Cattle	2014				Germany: Dobichau	51.201600 N 11.835720 E
SAMN15770451	BA	PAIRED	A.Br.003	11	2	851	265	26	5455805	131.818	BA-KANCHIPURAM	Kanchipuram			Bovine	2019-07-27				India:Kanchipuram	12.8185 N 79.6947 E
SAMN15801197	BA0002	PAIRED	A.Br.008	11	2	836	275	104	5455370	43.4318	BA0002				Sheep	1993				Italy: Apulia
SAMN15801198	BA0004	PAIRED	A.Br.008	11	2	1186	381	57	5281517	68.4558	BA0004				Goat	1993				Italy: Apulia
SAMN15801199	BA0008	PAIRED	A.Br.008	11	3	1169	415	86	5458976	63.7255	BA0008				Sheep	1997				Italy: Sicily
SAMN15801200	BA0019	PAIRED	A.Br.008	11	3	1135	391	61	5460809	62.796	BA0019				Cattle	1999				Italy: Basilicata
SAMN15801201	BA0022	PAIRED	A.Br.008	11	3	1032	433	120	5454708	41.0757	BA0022				Sheep	1984				Italy: Apulia
SAMN15801202	BA0039	PAIRED	A.Br.008	11	3	749	275	59	5276889	54.2077	BA0039				Cattle	1972				Italy: Apulia
SAMN15801203	BA0040	PAIRED	A.Br.008	11	2	915	293	134	5456567	40.5506	BA0040				Cattle	1984				Italy: Basilicata
SAMN15801204	BA0041	PAIRED	A.Br.008	11	2	891	282	127	5454601	50.5931	BA0041				Cattle	1984				Italy: Apulia
SAMN15801205	BA0042	PAIRED	A.Br.008	11	3	676	279	165	5275671	40.988	BA0042				horse	1984				Italy: Apulia
SAMN15801206	BA0045	PAIRED	A.Br.008	11	3	708	263	58	5456268	44.5644	BA0045				Sheep	2000				Italy: Apulia
SAMN15801207	BA0048	PAIRED	A.Br.008	11	3	540	239	135	5459270	31.8384	BA0048				Cattle	2000				Italy: Sardinia
SAMN15801208	BA0050	PAIRED	A.Br.006	11	3	1004	362	108	5457258	42.4729	BA0050				Cattle	1995				Italy: Veneto
SAMN15801209	BA0052	PAIRED	A.Br.008	11	3	1037	346	69	5459428	54.2154	BA0052				Sheep	1999				Italy: Lazio
SAMN15801211	BA0058	PAIRED	A.Br.008	11	3	981	345	103	5277551	51.344	BA0058				Sheep	2001				Italy: Apulia
SAMN15801212	BA0065	PAIRED	A.Br.008	11	3	1165	451	79	5459076	54.8846	BA0065				Goat	2002				Italy: Calabria
SAMN15801213	BA0068	PAIRED	A.Br.008	11	3	1202	404	63	5458569	80.2567	BA0068				Cattle	2004				Italy: Campania
SAMN15801214	BA0131	PAIRED	A.Br.008	11	3	1140	423	49	5183598	81.8985	BA0131				Goat	1917				Italy: Sardinia
SAMN15801215	BA0132	PAIRED	A.Br.008	11	3	1837	724	43	5278420	97.1543	BA0132				Goat	2005				Italy: Apulia
SAMN15801216	BA0137	PAIRED	A.Br.008	11	3	1805	618	113	5459365	65.9305	BA0137				Sheep	2006				Italy: Apulia
SAMN15801217	BA0141	PAIRED	A.Br.008	11	3	1212	460	36	5457498	101.35	BA0141				Cattle	2006				Italy: Apulia
SAMN15801218	BA0142	PAIRED	A.Br.008	11	3	917	320	61	5460762	75.3484	BA0142				Cattle	2006				Italy: Apulia
SAMN15801219	BA0152	PAIRED	A.Br.008	11	3	739	280	28	5498766	86.7701	BA0152				Cattle	2009				Italy: Umbria
SAMN15801220	BA0180	PAIRED	A.Br.008	11	3	1016	340	194	5454660	41.8666	BA0180				Cattle	2009				Italy: Sicily
SAMN15801221	BA0183	PAIRED	A.Br.008	11	3	1754	596	155	5449526	68.5991	BA0183				Cattle	1989				Italy: Lombardia
SAMN15801222	BA0188	PAIRED	B.Br.004	10	2	1992	507	186	5441430	55.3942	BA0188				Cattle	2007				Italy: Veneto
SAMN15801224	BA0430	PAIRED	A.Br.008	11	3	919	344	160	5454484	45.0279	BA0430				Homo sapiens	2012				Italy: Basilicata
SAMN15801225	BA0438	PAIRED	A.Br.008	11	3	1303	534	113	5456741	68.3484	BA0438				Cattle	2012				Italy: Sicily
SAMN15801226	BA0441	PAIRED	A.Br.008	11	3	1236	482	91	5461773	80.4683	BA0441				Cattle	2012				Italy: Tuscany
SAMN15801227	BA0661	PAIRED	A.Br.008	10	2	1363	279	103	5456120	66.8569	BA0661				Cattle	2014				Italy: Basilicata
SAMN15801228	BA0662	PAIRED	A.Br.008	11	3	1467	563	165	5452906	64.2225	BA0662				Cattle	2014				Italy: Sicily
SAMN15801229	BA0719	PAIRED	A.Br.008	11	3	1081	400	156	5452247	58.9353	BA0719				Sheep	2016				Italy: Lazio
SAMN15801231	BA0725	PAIRED	A.Br.008	11	3	1253	427	68	5419672	76.7755	BA0725				Cattle	2017				Italy: Lazio
SAMN15721919	E5	SINGLE	A.Br.006	10	3	2084	799	62	5451355	122.054	KM20150330	SVD101453			Loxodonta	30-Mar-2015				South Africa: Pafuri						Pure culture
SAMN15952994	KZ-100	PAIRED	A.Br.008	11	4	598	325	30	5457393	79.7033	KZ-100	KZ-100			cattle	2009-06-01				Kazakhstan: West-Kazakhstan region	49.81 N 50.67 E
SAMN16093281	Bant-107	PAIRED	A.Br.001	11	4	408	236	27	5457068	59.1039	KZ-107	KZ-107			Homo sapiens	2009-06-01				Kazakhstan:West Kazakhstan	51.14000 N 51.22000 E
SAMN15952995	KZ-113	PAIRED	A.Br.008	11	4	1940	1097	54	5463781	96.818	KZ-113	KZ-113			cattle	2009-06-01				Kazakhstan: West-Kazakhstan region	49.81 N 50.67 E
SAMN16093282	Bant-114	PAIRED	A.Br.001	11	3	1072	568	47	5455223	62.9016	KZ-114	KZ-114				2009-06-01				Kazakhstan:West Kazakhstan	51.14000 N 51.22000 E
SAMN15721918	E18	SINGLE	A.Br.006	11	3	7041	2640	38	5456691	406.157	SVD101453	SVD101453			Aepyceros melampus	Oct-2014				South Africa: Pafuri						Pure culture
SAMN04033054	2002013011	PAIRED	A.Br.009	11	3	388	165	31	5491444	82.0845	2002013011	2002013011	SPU AO423								not collected	1		A	pXO1, pXO2
SAMN04033055	2002013014	PAIRED	A.Br.009	11	3	348	126	32	5448119	81.0535	2002013014	2002013014	SPU AO424								not collected	1		A	pXO1, pXO2
SAMN04033109	2002734109	PAIRED	A.Br.009	11	3	387	147	27	5444393	148.648	2002734109	2002734109	SK726; C7590C			1981-06-11	environmental		goat skin	Haiti	not collected	1		A	pXO1, pXO2
SAMN04033110	2002734115	PAIRED	A.Br.009	11	3	388	143	30	5451836	79.7819	2002734115	2002734115	SK536; C6393			1979-11-28				USA: Iowa	not collected	1		A	pXO1, pXO2
SAMN04033111	2002734116	PAIRED	A.Br.007	11	3	332	129	28	5453175	145.969	2002734116	2002734116	SK1062; C4859			11-May-1978	environmental			USA: North Carolina	not collected	1		A	pXO1, pXO2
SAMN04033112	2002734117	PAIRED	A.Br.007	11	3	594	203	30	5451597	81.6277	2002734117	2002734117	SK1072; C4888R			11-May-1978	environmental			USA: North Carolina	not collected	1		A	pXO1, pXO2
SAMN04033113	2002734118	PAIRED	A.Br.007	11	3	562	209	30	5452495	85.5523	2002734118	2002734118	SK1069; C4883			11-May-1978	environmental			USA: North Carolina	not collected	1		A	pXO1, pXO2
SAMN04033114	2002734121	PAIRED	A.Br.007	11	3	890	364	29	5450908	88.0449	2002734121	2002734121	SK1067; C4877R			11-May-1978	environmental			USA: North Carolina	not collected	1		A	pXO1, pXO2
SAMN04033115	2002734126	PAIRED	A.Br.007	11	3	964	396	29	5452778	84.3347	2002734126	2002734126	SK1070; C4885R			11-May-1978	environmental			USA: North Carolina	not collected	1			pXO1, pXO2
SAMN04033116	2002734131	PAIRED	A.Br.007	11	3	509	190	29	5453008	134.073	2002734131	2002734131	SK1063; C4862			11-May-1978	environmental			USA: North Carolina	not collected	1			pXO1, pXO2
SAMN04033117	2002734144	PAIRED	A.Br.007	11	2	382	120	27	5452361	76.2915	2002734144	2002734144	SK1168; C4985R			11-May-1978	environmental			USA: North Carolina	not collected	1		A	pXO1, pXO2
SAMN04033118	2002734145	PAIRED	A.Br.007	11	3	401	159	30	5451222	81.811	2002734145	2002734145	SK1178; C5135C			11-May-1978	environmental			USA: North Carolina	not collected	1		A	pXO1, pXO2
SAMN04033119	2002734147	PAIRED	A.Br.007	11	3	637	224	26	5447615	93.0936	2002734147	2002734147	SK1147; C4965C			11-May-1978	environmental			USA: North Carolina	not collected	1		A	pXO1, pXO2
SAMN04033120	2002734148	PAIRED	A.Br.007	11	2	138	42	35	5451601	42.9323	2002734148	2002734148	SK1157; C4975C			11-May-1978	environmental			USA: North Carolina	not collected	1			pXO1, pXO2
SAMN04033121	2002734151	PAIRED	A.Br.007	11	3	296	105	28	5453788	74.0708	2002734151	2002734151	SK1196; C5156C			11-May-1978	environmental			USA: North Carolina	not collected	1		A	pXO1, pXO2
SAMN04033122	2002734153	PAIRED	A.Br.003	11	3	265	111	27	5451000	120.037	2002734153	2002734153	SK1136; C4954C			11-May-1978	environmental			USA: North Carolina	not collected	1			pXO1, pXO2
SAMN04033123	2002734157	PAIRED	A.Br.007	11	2	336	104	25	5452384	155.785	2002734157	2002734157	SK1087; C4904R			11-May-1978	environmental			USA: North Carolina	not collected	1		A	pXO1, pXO2
SAMN04033124	2002734158	PAIRED	A.Br.007	11	3	255	92	29	5452165	100.909	2002734158	2002734158	SK1075; C4893C			11-May-1978	environmental			USA: North Carolina	not collected	1		A	pXO1, pXO2
SAMN04033125	2002734160	PAIRED	A.Br.007	11	3	221	86	29	5451099	114.476	2002734160	2002734160	SK1077; C4895R			11-May-1978	environmental			USA: North Carolina	not collected	1		A	pXO1, pXO2
SAMN04033127	2002734174	PAIRED	A.Br.007	11	2	271	85	25	5452652	126.54	2002734174	2002734174	SK1227; C5243C			19-May-1978			cattle hair	USA: New Hampshire	not collected	1		A	pXO1, pXO2
SAMN04033128	2002734175	PAIRED	A.Br.007	9	2	461	137	24	5438271	123.352	2002734175	2002734175	SK1145; C4963C			11-May-1978	environmental			USA: North Carolina	not collected	1		A	pXO1, pXO2
SAMN04033129	2002734176	PAIRED	A.Br.007	11	3	307	103	25	5452769	134.34	2002734176	2002734176	SK1155; C4973C			11-May-1978	environmental			USA: North Carolina	not collected	1		A	pXO1, pXO2
SAMN04033130	2002734180	PAIRED	A.Br.007	11	3	288	124	29	5445175	70.7329	2002734180	2002734180	SK1204; C5172A			11-May-1978				USA: North Carolina	not collected	1		A	pXO1, pXO2
SAMN04033131	2002734184	PAIRED	A.Br.009	11	3	124	49	33	5445354	57.7944	2002734184	2002734184	SK1144; C4962C			11-May-1978	environmental			USA: North Carolina	not collected	1		A	pXO1, pXO2
SAMN04033132	2002734187	PAIRED	A.Br.007	11	3	468	175	24	5451465	88.499	2002734187	2002734187	SK1142; C4960R			11-May-1978	environmental			USA: North Carolina	not collected	1		A	pXO1, pXO2
SAMN04033133	2002734200	PAIRED	A.Br.007	10	4	123	79	28	5446971	58.5532	2002734200	2002734200	SK1103; C4920R			11-May-1978	environmental			USA: North Carolina	not collected	1			pXO1, pXO2
SAMN04033134	2002734201	PAIRED	A.Br.007	11	3	166	58	29	5453282	57.9319	2002734201	2002734201	SK1107; C4922R			11-May-1978	environmental			USA: North Carolina	not collected	1		A	pXO1, pXO2
SAMN04033135	2002734203	PAIRED	A.Br.007	11	3	359	149	37	5453790	38.6849	2002734203	2002734203	SK1099; C4917R			11-May-1978	environmental			USA: North Carolina	not collected	1		A	pXO1, pXO2
SAMN04033136	2002734204	PAIRED	A.Br.007	11	3	374	143	35	5452953	38.6779	2002734204	2002734204	SK1118; C4934R			11-May-1978	environmental			USA: North Carolina	not collected	1		A	pXO1, pXO2
SAMN04033137	2002734205	PAIRED	A.Br.007	11	3	166	74	31	5452172	52.7221	2002734205	2002734205	SK1120; C4938C			11-May-1978	environmental			USA: North Carolina	not collected	1		A	pXO1, pXO2
SAMN04033138	2002734211	PAIRED	A.Br.007	11	3	160	65	34	5452660	47.4849	2002734211	2002734211	SK1100; C4918C			11-May-1978	environmental			USA: North Carolina	not collected	1		A	pXO1, pXO2
SAMN04033139	2002734212	PAIRED	A.Br.007	11	3	302	115	36	5458023	66.9923	2002734212	2002734212	SK1101; C4918R			11-May-1978	environmental			USA: North Carolina	not collected	1			pXO1, pXO2
SAMN04033140	2002734218	PAIRED	A.Br.007	11	3	346	121	35	5453939	36.3103	2002734218	2002734218	SK1212; C5209C			19-May-1978	environmental		hair	USA: New Hampshire	not collected	1		A	pXO1, pXO2
SAMN04033141	2002734220	PAIRED	A.Br.007	11	3	136	51	30	5454132	51.5846	2002734220	2002734220	SK1223; C5224C			19-May-1978	environmental		hair	USA: New Hampshire	not collected	1		A	pXO1, pXO2
SAMN04033142	2002734224	PAIRED	A.Br.009	10	3	124	50	70	5439366	22.854	2002734224	2002734224	SK213; C3219			1977-01-07	environmental		goat skin rug	Haiti	not collected	1		A	pXO1, pXO2
SAMN04033143	2002734233	PAIRED	A.Br.007	11	3	135	62	29	5451329	52.0475	2002734233	2002734233	SK138; C2524			1976-02-01	environmental		yarn	USA: Massachusetts	not collected	1		A	pXO1, pXO2
SAMN04033144	2002734236	PAIRED	A.Br.007	11	3	119	49	28	5454073	55.5079	2002734236	2002734236	SK1121; C4939C			11-May-1978	environmental			USA: North Carolina	not collected	1			pXO1, pXO2
SAMN04033145	2002734238	PAIRED	A.Br.007	11	3	133	57	28	5450355	62.1012	2002734238	2002734238	SK1114; C4931C			11-May-1978	environmental			USA: North Carolina	not collected	1		A	pXO1, pXO2
SAMN04033049	2000032893	PAIRED	A.Br.003	11	3	838	282	25	5452380	97.0974	2000032893	2000032893	742; #8				environmental	factory	raw Bone	USA: New Jersey	not collected	1		A	pXO1, pXO2
SAMN04033050	2000032945	PAIRED	A.Br.008	11	2	221	71	29	5450797	69.8283	2000032945	2000032945	415				environmental	factory	goat hair		not collected	1		A	pXO1, pXO2
SAMN04033051	2002013004	PAIRED	A.Br.009	11	3	388	132	31	5449543	81.6375	2002013004	2002013004	AO463								not collected	1		A	pXO1, pXO2
SAMN04033052	2002013007	PAIRED	A.Br.009	11	2	383	104	34	5449917	79.7329	2002013007	2002013007	AO461								not collected	1		A	pXO1, pXO2
SAMN04033058	2002013027	PAIRED	A.Br.009	11	3	273	111	26	5459435	129.236	2002013027	2002013027	AO427								not collected	1		A	pXO1, pXO2
SAMN04033059	2002013032	PAIRED	A.Br.009	9	2	290	73	22	5439337	133.776	2002013032	2002013032	AO428								not collected	1		A	pXO1, pXO2
SAMN04033060	2002013055	PAIRED	A.Br.009	11	3	572	235	28	5488346	188.825	2002013055	2002013055	AO469a								not collected	1		A	pXO1, pXO2
SAMN04033061	2002013058	PAIRED	A.Br.009	11	2	563	183	25	5452605	191.318	2002013058	2002013058	AO429								not collected	1		A	pXO1, pXO2
SAMN04033062	2002013062	PAIRED	A.Br.003	11	3	477	189	26	5396268	137.835	2002013062	2002013062	390a		Homo sapiens	1959-01-08					not collected	1		A	pXO1, pXO2
SAMN04033063	2002013064	PAIRED	A.Br.009	11	3	1712	625	31	5451015	80.4797	2002013064	2002013064	AO460								not collected	1		A	pXO1, pXO2
SAMN04033064	2002013077	PAIRED	A.Br.007	11	3	264	99	28	5451619	130.855	2002013077	2002013077	449			01-Oct-1960	environmental			USA: South Carolina	not collected	1		A	pXO1, pXO2
SAMN04033065	2002013086	PAIRED	A.Br.009	11	3	664	265	32	5487748	78.9442	2002013086	2002013086	AO469b								not collected	1		A	pXO1, pXO2
SAMN04033066	2002013096	PAIRED	A.Br.007	11	3	529	178	34	5451110	69.9667	2002013096	2002013096	282; #40R			1957-04-10					not collected	1		A	pXO1, pXO2
SAMN04033067	2002013119	PAIRED	A.Br.007	11	3	381	151	31	5451217	77.1408	2002013119	2002013119	284			1957-04-19					not collected	1		A	pXO1, pXO2
SAMN04033068	2002013124	PAIRED	A.Br.007	11	3	638	253	28	5451946	110.983	2002013124	2002013124				1988-01-06				USA: Texas	not collected	1		A	pXO1, pXO2
SAMN04033069	2002013125	PAIRED	A.Br.004	11	3	110	39	39	5451971	79.8788	2002013125	2002013125	F2632							Paraguay	not collected	1			pXO1, pXO2
SAMN04033070	2002013130	PAIRED	A.Br.008	11	3	182	71	31	5441765	88.1072	2002013130	2002013130	283			1957-04-19					not collected	1		A	pXO1, pXO2
SAMN04033071	2002013132	PAIRED	A.Br.007	11	2	242	74	35	5178066	95.4688	2002013132	2002013132					environmental		soil	Pakistan	not collected	1		A	pXO1, pXO2
SAMN04033072	2002013142	PAIRED	A.Br.004	10	2	172	45	32	5435779	88.668	2002013142	2002013142	587							Argentina	not collected	1		A	pXO1, pXO2
SAMN04033073	2002013147	PAIRED	B.Br.002	10	2	485	124	24	5436712	184.22	2002013147	2002013147	557				environmental			USA: Arkansas	not collected	1		B	pXO1, pXO2
SAMN04033074	2002013151	PAIRED	A.Br.004	11	3	374	125	25	5452448	131.541	2002013151	2002013151	589							Argentina	not collected	1		A	pXO1, pXO2
SAMN04033075	2002013162	PAIRED	A.Br.007	10	3	351	151	22	5455934	177.816	2002013162	2002013162	SK1243; C5266A			19-May-1978			goat hair	USA: New Hampshire	not collected	1		A	pXO1, pXO2
SAMN04033076	2002013164	PAIRED	A.Br.007	11	3	524	186	18	5453577	151.407	2002013164	2002013164	SK1235; C5254A			19-May-1978			goat hair	USA: New Hampshire	not collected	1		A	pXO1, pXO2
SAMN04033077	2002013165	PAIRED	A.Br.007	11	2	412	117	22	5454332	104.4	2002013165	2002013165	SK1236; C5257C			19-May-1978			goat hair	USA: New Hampshire	not collected	1		A	pXO1, pXO2
SAMN04033078	2002013169	PAIRED	A.Br.007	11	3	664	288	24	5453123	84.6834	2002013169	2002013169	SK1240; C5261C			19-May-1978			goat hair	USA: New Hampshire	not collected	1		A	pXO1, pXO2
SAMN04033079	2002013170	PAIRED	A.Br.003	11	3	495	187	30	5448073	86.7879	2002013170	2002013170	SK1242; C5265A			19-May-1978			goat hair	USA: New Hampshire	not collected	1		A	pXO1, pXO2
SAMN04033080	2002013175	PAIRED	A.Br.007	11	3	571	217	25	5452187	87.415	2002013175	2002013175	SK1254; C5369C			19-May-1978	environmental			USA: New Hampshire	not collected	1		A	pXO1, pXO2
SAMN04033081	2002013178	PAIRED	A.Br.007	11	3	162	69	21	5455902	73.7122	2002013178	2002013178	SK1257; C5374C			19-May-1978	environmental			USA: New Hampshire	not collected	1			pXO1, pXO2
SAMN04033082	2002013180	PAIRED	A.Br.007	11	3	682	256	23	5453964	114.085	2002013180	2002013180	SK1259; C5377			19-May-1978	environmental			USA: New Hampshire	not collected	1		A	pXO1, pXO2
SAMN04033083	2002013181	PAIRED	A.Br.007	11	3	779	271	28	5454214	78.5547	2002013181	2002013181	SK1261; C5380C			19-May-1978	environmental			USA: New Hampshire	not collected	1			pXO1, pXO2
SAMN04033084	2002013182	PAIRED	A.Br.007	11	3	683	252	29	5452371	80.9326	2002013182	2002013182	SK1262; C5381A			19-May-1978	environmental			USA: New Hampshire	not collected	1		A	pXO1, pXO2
SAMN04033085	2002013187	PAIRED	A.Br.007	11	3	1348	487	24	5452676	128.929	2002013187	2002013187	SK1231; C5250A			19-May-1978			goat hair	USA: New Hampshire	not collected	1			pXO1, pXO2
SAMN04033086	2002013189	PAIRED	A.Br.007	11	3	1546	569	28	5451264	87.6128	2002013189	2002013189	SK1232; C5251A			19-May-1978			goat hair	USA: New Hampshire	not collected	1		A	pXO1, pXO2
SAMN04033087	2002013191	PAIRED	A.Br.007	11	3	728	256	29	5452110	87.5855	2002013191	2002013191	SK17; C1606			1974-09-26	environmental		blanket	USA: Washington	not collected	1		A	pXO1, pXO2
SAMN04033088	2002721537	PAIRED	A.Br.007	11	2	385	126	24	5450847	75.1035	2002721537	2002721537	SK20; C1610			10-Oct-1974	environmental		cashmere	USA: Rhode Island	not collected	1		A	pXO1, pXO2
SAMN04033089	2002721538	PAIRED	A.Br.007	11	3	330	133	20	5453377	96.8646	2002721538	2002721538	SK7; C1583			1974-09-24	environmental		saddle blanket	USA: Pennsylvania	not collected	1		A	pXO1, pXO2
SAMN04033090	2002721539	PAIRED	A.Br.003	11	3	330	111	27	5451192	67.8339	2002721539	2002721539	SK29; C1661			22-Oct-1974	environmental		soil	South Africa	not collected	1		A	pXO1, pXO2
SAMN04033091	2002721540	PAIRED	A.Br.007	11	3	251	117	26	5452929	114.006	2002721540	2002721540	SK24; C1620			10-Oct-1974	environmental		cashmere	USA: Rhode Island	not collected	1		A	pXO1, pXO2
SAMN04033092	2002721563	PAIRED	A.Br.007	11	4	222	148	27	5454425	108.36	2002721563	2002721563	F5747			1988-01-06				USA: North Carolina	not collected	1		A	pXO1, pXO2
SAMN04033093	2002721566	PAIRED	A.Br.007	11	3	495	179	36	5452808	70.3942	2002721566	2002721566	SK1270; C5388			19-May-1978	environmental			USA: New Hampshire	not collected	1			pXO1, pXO2
SAMN04033094	2002721567	PAIRED	A.Br.007	11	2	170	56	31	5446191	56.2828	2002721567	2002721567	SK1269; C5387C			19-May-1978	environmental			USA: New Hampshire	not collected	1		A	pXO1, pXO2
SAMN04033095	2002721569	PAIRED	A.Br.007	11	3	295	111	27	5453902	116.128	2002721569	2002721569	SK1267; C5385			19-May-1978	environmental			USA: New Hampshire	not collected	1			pXO1, pXO2
SAMN04033096	2002721570	PAIRED	A.Br.007	11	3	534	196	31	5451737	92.1009	2002721570	2002721570	SK1266; C5384			19-May-1978	environmental			USA: New Hampshire	not collected	1			pXO1, pXO2
SAMN04033097	2002721571	PAIRED	A.Br.003	11	3	399	149	32	5447550	71.7233	2002721571	2002721571	SK1265; C5383C			19-May-1978	environmental			USA: New Hampshire	not collected	1		A	pXO1, pXO2
SAMN04033098	2002734034	PAIRED	A.Br.003	11	3	215	75	28	5452350	111.043	2002734034	2002734034	SK53; C2098			1975-11-05	environmental		dust	USA: New Jersey	not collected	1		A	pXO1, pXO2
SAMN04033099	2002734039	PAIRED	A.Br.003	11	3	84	30	33	5444697	45.9194	2002734039	2002734039	SK57C; C2131			1975-11-25				United Kingdom: England	not collected	1		A	pXO1, pXO2
SAMN04033100	2002734047	PAIRED	B.Br.002	10	1	133	23	29	5431611	54.1752	2002734047	2002734047	SK44; C2077			1975-11-03	environmental	warehouse	bone	USA: New Jersey	not collected	1			pXO1, pXO2
SAMN04033101	2002734057	PAIRED	A.Br.007	11	3	480	168	25	5453437	80.4512	2002734057	2002734057	SK1169; C4986			11-May-1978	environmental			USA: North Carolina	not collected	1			pXO1, pXO2
SAMN04033102	2002734058	PAIRED	A.Br.007	11	3	1039	381	23	5453621	239.182	2002734058	2002734058	SK1209; C5205A			19-May-1978			wool	USA: New Hampshire	not collected	1		A	pXO1, pXO2
SAMN04033103	2002734060	PAIRED	A.Br.007	11	3	506	190	26	5451844	81.8306	2002734060	2002734060	SK1170; C4987C			11-May-1978	environmental			USA: North Carolina	not collected	1		A	pXO1, pXO2
SAMN04033104	2002734084	PAIRED	A.Br.009	11	2	237	49	34	5451515	74.9817	2002734084	2002734084	SK58; C2144			11-Dec-1975				USA: Utah	not collected	1		A	pXO1, pXO2
SAMN04033105	2002734089	PAIRED	A.Br.007	11	2	352	106	32	5452291	111.449	2002734089	2002734089	SK83; C2291			1976-02-09	environmental		yarn	USA: New Jersey	not collected	1		A	pXO1, pXO2
SAMN04033106	2002734092	PAIRED	A.Br.007	11	3	643	250	30	5452419	83.6893	2002734092	2002734092	SK67; C2256			1976-02-09	environmental		yarn	USA: New Jersey	not collected	1		A	pXO1, pXO2
SAMN04033107	2002734097	PAIRED	A.Br.007	11	3	160	54	32	5450515	50.6615	2002734097	2002734097	SK65; C2254			1976-02-09	environmental		yarn	USA: New Jersey	not collected	1		A	pXO1, pXO2
SAMN04033108	2002734099	PAIRED	A.Br.007	11	3	571	204	29	5453014	77.4303	2002734099	2002734099	SK61A; C2223		Homo sapiens	1976-01-29				USA: California	not collected	1		A	pXO1, pXO2
SAMN04033156	2002734286	PAIRED	A.Br.007	10	3	443	183	47	5456938	26.4051	2002734286	2002734286	SK116; C2432		Homo sapiens	1976-02-23				USA: California	not collected	1		A	pXO1, pXO2
SAMN04033157	2002734290	PAIRED	A.Br.007	11	3	259	110	34	5449015	37.1759	2002734290	2002734290	SK109; C2412			1976-02-23	environmental		yarn	USA: California	not collected	1		A	pXO1, pXO2
SAMN04033158	2002734291	PAIRED	A.Br.007	11	3	163	61	36	5475680	52.234	2002734291	2002734291	SK155; C2557			1976-02-01	environmental		hair	USA: California	not collected	1			pXO1, pXO2
SAMN04033160	2002734296	PAIRED	A.Br.009	11	3	117	46	34	5446060	61.2973	2002734296	2002734296	SK164; C3172			1976-11-01	environmental		rug	Haiti	not collected	1		A	pXO1, pXO2
SAMN04033046	2000032838	PAIRED	B.Br.002	9	2	213	62	49	5430907	67.6776	2000032838	2000032838	SPU7828b								not collected	1		B	pXO1, pXO2
SAMN04033047	2000032891	PAIRED	A.Br.003	11	3	1191	481	30	5449019	85.3742	2000032891	2000032891	734; H.A #215								not collected	1		A	pXO1, pXO2
SAMN04033056	2002013015	PAIRED	A.Br.009	11	3	156	54	30	5488142	108.872	2002013015	2002013015	AO475								not collected	1		A	pXO1, pXO2
SAMN04033057	2002013017	PAIRED	A.Br.009	11	3	307	104	27	5449121	113.524	2002013017	2002013017	SPU AO412								not collected	1		A	pXO1, pXO2
SAMN04033146	2002734244	PAIRED	A.Br.007	11	3	128	47	25	5451335	52.1318	2002734244	2002734244	SK1129; C4947			11-May-1978	environmental			USA: North Carolina	not collected	1			pXO1, pXO2
SAMN04033147	2002734246	PAIRED	A.Br.007	9	2	134	39	25	5439134	52.4967	2002734246	2002734246	SK118; C2434			1976-02-23	environmental		loom	USA: California	not collected	1		A	pXO1, pXO2
SAMN04033148	2002734255	PAIRED	A.Br.007	11	3	166	70	31	5456615	35.451	2002734255	2002734255	SK120; C2436			1976-02-23	environmental		yarn	USA: California	not collected	1		A	pXO1, pXO2
SAMN04033149	2002734256	PAIRED	A.Br.009	11	2	324	101	32	5422536	45.1036	2002734256	2002734256	SK206; C3187B			01-Dec-1976	environmental		rug	Haiti	not collected	1		A	pXO1, pXO2
SAMN04033150	2002734264	PAIRED	A.Br.007	11	2	289	88	31	5453017	44.3413	2002734264	2002734264	SK132; C2510			1976-02-01	environmental		yarn	USA: Massachusetts	not collected	1		A	pXO1, pXO2
SAMN04033151	2002734266	PAIRED	A.Br.009	11	3	447	182	32	5453019	46.2934	2002734266	2002734266	SK227; C3242			1977-02-04	environmental		rug	Haiti	not collected	1		A	pXO1, pXO2
SAMN04033152	2002734271	PAIRED	A.Br.009	11	3	99	34	36	5452186	50.0067	2002734271	2002734271	SK163; C3171			1976-11-01	environmental		rug	Haiti	not collected	1			pXO1, pXO2
SAMN04033153	2002734276	PAIRED	A.Br.007	11	2	148	44	29	5451819	45.1299	2002734276	2002734276	SK122; C2438			1976-02-23	environmental		yarn	USA: California	not collected	1		A	pXO1, pXO2
SAMN04033154	2002734277	PAIRED	A.Br.007	10	3	435	165	158	5470132	116.807	2002734277	2002734277	SK96; C2356			1976-02-09	environmental		yarn	USA: California	not collected	1		A	pXO1, pXO2
SAMN04033155	2002734278	PAIRED	A.Br.007	11	3	319	127	38	5455088	40.0226	2002734278	2002734278	SK1200; C5160A			11-May-1978	environmental			USA: North Carolina	not collected	1			pXO1, pXO2
SAMN13220234	2016.AZ.3512.1.7	PAIRED	A.Br.008	11	3	1095	408	36	5454809	111.071	2016.AZ.3512.1.7				Capra aegagrus hircus	2016				Italy
SAMN02469407	R058-12	PAIRED	B.Br.004	10	2	654	148	22	5448546	108.069	AMDT	BF1			cow	2009-07-01
SAMN13164719	R064-11	PAIRED	A.Br.008	11	3	216	85	18	5278541	37.8022	BwIM_BUL18	BUL 18				1960/1980				Bulgaria: Tarnovo
SAMN13164720	R067-02	PAIRED	A.Br.008	11	3	166	67	25	5458191	22.8763	BwIM_BUL19	BUL 19				1960/1980				Bulgaria: Tarnovo
SAMN13164721	R067-03	PAIRED	A.Br.008	11	2	426	142	20	5278215	74.9536	BwIM_BUL22	BUL 22				1960/1980				Bulgaria: Silistra
SAMN13164722	R067-05	PAIRED	A.Br.008	11	3	396	141	22	5459234	67.7789	BwIM_BUL28	BUL 28				1960/1980				Bulgaria: Silistra
SAMN13164723	R064-23	PAIRED	A.Br.008	11	3	259	103	21	5457973	40.2232	BwIM_BUL31	BUL 31				1960/1980				Bulgaria: Silistra
SAMN13164724	R064-12	PAIRED	A.Br.008	11	3	181	63	20	5277118	27.4451	BwIM_BUL32	BUL 32				1960/1980				Bulgaria: Silistra
SAMN13640833	R067-13	PAIRED	B.Br.004	10	2	83	24	25	5442137	14.0791	Bw_Tyrol 3520				cow	1988				Austria: Tyrol						culture
SAMN13640831	R067-14	PAIRED	B.Br.004	10	2	465	108	22	5448676	60.4246	Bw_Tyrol 6282				cow	1979				Austria: Tyrol						culture
SAMN13323522	MRE	PAIRED	A.Br.003	11	3	5418	2170	25	5455578	57.846	MRE	5.4			plains zebra, Equus quagga	2010-02-22				Namibia: Etosha National Park	19.07985 S 15.81371 E	not collected
SAMN13622374	S002192	PAIRED	A.Br.001	10	4	3879	2252	19	5179004	139.076	S002192	delta ANR
SAMN13622375	S002193	PAIRED	A.Br.001	11	4	3590	1999	21	5176953	124.985	S002193	delta ANR S1-1
SAMN13622376	S002194	PAIRED	A.Br.001	11	4	5356	3026	18	5177037	149.54	S002194	delta ANR S1-2
SAMN13622377	S002195	PAIRED	A.Br.001	10	4	7511	4506	21	5177175	126.593	S002195	delta ANR S2-1
SAMN13622378	S002196	PAIRED	A.Br.001	11	4	6319	3708	22	5179647	146.686	S002196	delta ANR S2-2
SAMN13622379	S002197	PAIRED	A.Br.001	11	4	10016	5896	23	5179450	169.882	S002197	delta ANR S2-3
SAMN13622380	S002198	PAIRED	A.Br.001	10	4	5059	3045	25	5077535	119.571	S002198	delta ANR S3-1
SAMN13622381	S002199	PAIRED	A.Br.001	10	4	4512	2536	19	5805442	136.762	S002199	delta ANR S3-3
SAMN13622382	S002200	PAIRED	A.Br.001	11	4	4831	2938	20	5176460	150.668	S002200	delta ANR S3-4
SAMN13622383	S002201	PAIRED	A.Br.001	10	4	5452	3142	22	5180351	141.84	S002201	delta ANR S3-5
SAMN13622384	S002202	PAIRED	A.Br.001	11	4	4684	2677	24	5180136	139.803	S002202	delta ANR S3-6
SAMN13622385	S002203	PAIRED	A.Br.001	11	4	5579	3264	24	5175742	145.47	S002203	delta ANR S3-7
SAMN13622386	S002204	PAIRED	A.Br.001	11	4	5499	3195	22	5180096	146.956	S002204	delta ANR S3-8
SAMN13622387	S002205	PAIRED	A.Br.001	10	4	4430	2733	28	5179452	122.788	S002205	delta ANR S3-11
SAMN13622388	S002206	PAIRED	A.Br.001	10	4	4726	2768	20	5179542	137.109	S002206	delta ANR S3-12
SAMN13622389	S002207	PAIRED	A.Br.001	10	4	3065	1802	22	5181052	138.508	S002207	delta ANR S3-14
SAMN13622390	S002208	PAIRED	A.Br.001	11	4	3061	1801	20	5179432	145.899	S002208	delta ANR S3-15
SAMN13622391	S002209	PAIRED	A.Br.001	10	4	4617	2591	24	5180951	154.51	S002209	delta ANR S3-16
SAMN13622392	S002210	PAIRED	A.Br.001	10	4	3745	2166	18	5176135	148.074	S002210	delta ANR S3-17
SAMN13622393	S002211	PAIRED	A.Br.001	10	4	4379	2437	20	5180493	147.678	S002211	delta ANR S3-18
SAMN12588378	SAMN12588378_iSeq	PAIRED	A.Br.007	11	3	1228	433	24	5457472	171.383	Ba0914	Ba0914			Homo sapiens	2019				USA
SAMN12620928	Ba_atcc_240	PAIRED	A.Br.008	11	2	38621	8512	54	5247252	100.272	Bacillus sp. anthracis ATCC 240	ATCC 240								USA	not collected
SAMN12620930	Ba_atcc_4728	PAIRED	A.Br.008	10	2	40348	8708	120	5245328	79.9583	Bacillus sp. anthracis ATCC 4728	ATCC 4728								USA	not collected
SAMN12620929	Ba_atcc_937	PAIRED	A.Br.009	11	3	38948	14233	37	5277050	102.864	Bacillus sp. anthracis ATCC 937	ATCC 937								USA	not collected
SAMN13164737	R067-07	PAIRED	A.Br.008	11	2	218	58	21	5249540	31.2041	BwIM_0373	373				1962
SAMN13164732	R067-06	PAIRED	A.Br.008	11	3	176	64	20	5278112	29.8207	BwIM_3016	3016			cattle	1936				Iran
SAMN13164733	R064-20	PAIRED	A.Br.008	11	3	214	95	21	5458464	35.5079	BwIM_4-IZSLT	4-IZSLT								Italy: Lazio / Tuscano
SAMN13164734	R064-17	PAIRED	A.Br.008	11	3	287	110	24	5458422	42.4312	BwIM_A166	A166			cattle	1984				France: Cher (Bourges)
SAMN13164740	R064-16	PAIRED	A.Br.008	11	3	235	79	19	5458759	37.2978	BwIM_A168	A168			cattle	1998				France: Haute-Marne
SAMN13164742	R064-14	PAIRED	A.Br.008	11	3	218	86	22	5457623	33.3805	BwIM_A169	A169			cattle	1999				France: Lozere
SAMN13164738	R067-01	PAIRED	A.Br.008	11	2	112	36	23	5457081	18.1935	BwIM_A171	A171			cattle	1989				France: Eure et Loire
SAMN13164747	R064-15	PAIRED	A.Br.008	11	3	238	104	22	5453086	37.3443	BwIM_A178	A178			Homo sapiens	2008				France: Moselle (Lorraine)
SAMN13164736	R064-13	PAIRED	A.Br.008	11	3	91	44	24	5429731	15.4576	BwIM_A179	A179			sheep	1982				France: Yvelines
SAMN13164746	R067-09	PAIRED	A.Br.008	11	3	357	133	23	5459608	55.7444	BwIM_A182	A182			cattle	2008				France: Meurthe et Moselle
SAMN13164725	R064-09	PAIRED	A.Br.008	11	2	473	107	19	5246984	59.4046	BwIM_A186	A186			Homo sapiens	1996				France:Vienne (Poitiers)
SAMN13164741	R064-18	PAIRED	A.Br.008	11	3	244	94	23	5459402	34.3788	BwIM_A193a	A193a			cattle	1997				France
SAMN13164726	R064-07	PAIRED	A.Br.008	11	3	405	157	19	5458998	60.8356	BwIM_A27	A27			Homo sapiens					Germany: Giessen
SAMN13164727	R067-10	PAIRED	A.Br.008	11	2	375	121	24	5458346	67.3972	BwIM_A28	A28				1952				Germany: Giessen
SAMN13164728	R067-08	PAIRED	A.Br.008	11	3	288	124	22	5458920	50.4537	BwIM_A29	A29				1954				Germany: Giessen
SAMN13164729	R067-11	PAIRED	A.Br.008	11	3	321	120	24	5458430	61.3353	BwIM_A43	A43				1950/1959				Germany: Giessen
SAMN13164730	R064-06	PAIRED	A.Br.008	11	3	402	145	23	5433549	62.0866	BwIM_A49	A49								Germany: Giessen
SAMN13164731	R064-21	PAIRED	A.Br.008	11	3	500	173	23	5459245	69.8561	BwIM_A87	A87				1951				Germany: Giessen
SAMN13164744	R055-14	PAIRED	A.Br.008	11	3	251	100	25	5458602	39.7135	BwIM_A91	A91 (Pollino)			cattle	2004				Italy: Pollino National Park
SAMN13164716	R064-08	PAIRED	A.Br.008	11	3	515	185	21	5458199	73.9119	BwIM_BUL12	BUL 12				1960/1980				Bulgaria: Jambol
SAMN13164717	R064-19	PAIRED	A.Br.008	11	3	304	134	18	5182304	46.6343	BwIM_BUL14	BUL 14				1960/1980				Bulgaria: Jambol
SAMN13164718	R064-22	PAIRED	A.Br.008	11	3	328	121	22	5457991	43.8302	BwIM_BUL16	BUL 16				1960/1980				Bulgaria: Jambol
SAMN13164715	R067-04	PAIRED	A.Br.008	11	2	178	58	19	5277669	30.3642	BwIM_BUL40	BUL 40				1960/1979				Bulgaria: Sofia
SAMN13164745	R055-15	PAIRED	A.Br.008	11	3	246	100	22	5458633	36.306	BwIM_IP4070	IP4070				1991				France: Jura
SAMN11056409	IL100087528	PAIRED	A.Br.001	11	4	2519	1478	20	5176669	136.548	FDAARGOS_694	FDAARGOS_694								USA:MD
SAMN11056410	IL100087529	PAIRED	A.Br.001	11	4	1256	809	26	5074868	96.5768	FDAARGOS_695	FDAARGOS_695								USA:MD
SAMN11056412	IL100087531	PAIRED	A.Br.001	11	4	2133	1196	23	5176588	128.77	FDAARGOS_697	FDAARGOS_697								USA:MD
SAMN11056413	IL100087532	PAIRED	A.Br.001	11	4	4087	2348	21	5179466	135.696	FDAARGOS_698	FDAARGOS_698								USA:MD
SAMN11056414	IL100087533	PAIRED	A.Br.001	11	4	3757	2236	24	5180889	145.626	FDAARGOS_699	FDAARGOS_699								USA:MD
SAMN11056415	IL100085971	PAIRED	A.Br.001	11	4	3120	1862	26	5180673	124.656	FDAARGOS_700	FDAARGOS_700								USA:MD
SAMN11056416	IL100085972	PAIRED	A.Br.001	11	4	3327	1898	26	5182167	123.249	FDAARGOS_701	FDAARGOS_701								USA:MD
SAMN11056417	IL100085973	PAIRED	A.Br.001	11	4	3618	2219	28	5182651	112.454	FDAARGOS_702	FDAARGOS_702								USA:MD
SAMN11056418	IL100085974	PAIRED	A.Br.001	11	4	2564	1492	31	5182926	96.5289	FDAARGOS_703	FDAARGOS_703								USA:MD
SAMN11056419	IL100085975	PAIRED	A.Br.001	11	4	3978	2242	24	5180893	122.067	FDAARGOS_704	FDAARGOS_704								USA:MD
SAMN11056420	IL100085976	PAIRED	A.Br.001	11	4	3144	1807	27	5182008	134.61	FDAARGOS_705	FDAARGOS_705								USA:MD
SAMN11056421	IL100085977	PAIRED	A.Br.001	11	4	2869	1610	28	5181862	142.135	FDAARGOS_706	FDAARGOS_706								USA:MD
SAMEA5366146	unspecified	PAIRED	A.Br.008	11	2	240	77	65	5456420	22.3375	B-a-3ya	B-a-3Ya		ERS3172752		2016-09					68.564567 N 144.769827 E
SAMEA5366147	unspecified	PAIRED	A.Br.008	11	3	157	65	60	5459310	21.9688	B-a-4ya	B-a-4Ya		ERS3172753		2016-09					68.564567 N 144.769827 E
SAMEA5366148	unspecified	PAIRED	B.Br.002	10	2	416	101	45	5444358	30.4751	B-a-5ya	B-a-5Ya		ERS3172754		2016-09					68.564567 N 144.769827 E
SAMEA5366149	unspecified	PAIRED	A.Br.008	10	3	2515	907	112	5831717	29.6009	B-a-1056_51	B-a-1056_51		ERS3172755		1993
SAMN10984861	I-Sterne/pUTE29	PAIRED	A.Br.002	11	4	803	474	30	5357010	129.917	Sterne	Sterne/pUTE29			N/A	N/A				N/A	N/A
SAMD00115651	Library 1	PAIRED	A.Br.003	11	3	488	191	30	5455668	88.2786	SAMD00115651	6166		6166		1982				Japan:Shizuoka
SAMD00115652	Library 1	PAIRED	A.Br.003	11	3	478	186	30	5455217	75.7781	SAMD00115652	6172		6172		1982				Japan:Shizuoka
SAMD00115653	Library 1	PAIRED	A.Br.008	10	2	244	49	28	5448692	49.3076	SAMD00115653	Gumma1		Gumma1						Japan:Gumma
SAMD00115654	Library 1	PAIRED	A.Br.002	10	4	267	144	26	5457171	51.098	SAMD00115654	Tokushima1		Tokushima1		1984				Japan:Tokushima
SAMD00115656	Library 1	PAIRED	A.Br.003	11	2	176	54	26	5450275	31.0118	SAMD00115656	BA109		BA109		1969				Japan:Mie
SAMD00115657	Library 1	PAIRED	A.Br.002	11	4	262	158	20	5456312	57.883	SAMD00115657	BA108		BA108		1987				Japan:Shiga
SAMD00115658	Library 1	PAIRED	A.Br.003	11	3	181	63	27	5457569	38.9073	SAMD00115658	BA107		BA107		1982				Japan:Okinawa, Ginoza
SAMD00135673		PAIRED	A.Br.008	11	3	502	174	24	5428814	63.8	SAMD00135673	DB		DB1		2011
SAMD00135674		PAIRED	A.Br.008	11	3	923	321	23	5426003	122.677	SAMD00135674	HG		HG1		2015
SAMD00135675		PAIRED	A.Br.008	11	3	477	160	25	5425221	58.727	SAMD00135675	LaLC		LaLC		2011
SAMD00135676		PAIRED	A.Br.008	11	2	1151	358	24	5426247	133.215	SAMD00135676	LamDB		LamDB		2013
SAMD00135677		PAIRED	A.Br.008	11	3	120	43	58	5428830	13.0801	SAMD00135677	QuyetLC		QuyetLC		2011
SAMD00143254		PAIRED	A.Br.008	10	2	4227	1016	170	5444109	80.8297	SAMD00143254			PAII		1950				Japan
SAMD00159389		PAIRED	A.Br.002	11	4	2718	1555	157	5458567	95.1717	SAMD00159389			PCs		1977				Japan:Shizuoka
SAMN09635715	NG-11944_09RA8929_lib180513_5312_2_1.fastq	PAIRED	A.Br.002	11	4	1354	799	25	5361358	130.705	09RA8929	Sterne 09RA8929				2017				Germany
SAMN09041402	#M02102/296/1/OD930	PAIRED	B.Br.004	9	2	6209	1552	25	5444872	154.66	17OD930	17OD930			Bos taurus	15-May-2017				Switzerland: Kanton of Jura	47.42 N 7.08 E
SAMN07521943	2000031021	PAIRED	C.Br.001	11	3	883	360	17	5279030	85.659	2000031021	2000031021			Environment	11-Dec-1956				USA: Louisiana						cell culture
SAMN07332898	BC034	PAIRED	A.Br.007	10	3	400	174	21	5265523	89.4159	2000031516	2000031516			Homo sapiens	1957-11-11				USA: New Hampshire						cell culture
SAMN07332899	BC035	PAIRED	A.Br.007	10	2	391	129	26	5358858	71.6035	2000031518	2000031518			Capra aegagrus hircus	1958-02-28				USA: New Hampshire						cell culture
SAMN07332900	BC036	PAIRED	A.Br.007	11	2	361	110	25	5178000	69.4373	2000031519	2000031519			Capra aegagrus hircus	13-Mar-1958				USA: New Hampshire						cell culture
SAMN07332901	BC037	PAIRED	A.Br.007	11	3	401	147	20	5273297	80.9363	2000031522	2000031522			Capra aegagrus hircus	1958-02-27				USA: New Hampshire						cell culture
SAMN07332902	BC038	PAIRED	A.Br.006	11	5	243	217	25	5180873	65.6308	2000031523	2000031523			Capra aegagrus hircus	04-Mar-1958				USA: New Hampshire						cell culture
SAMN07332903	BC039	PAIRED	A.Br.007	11	3	410	204	17	5182993	87.5166	2000031524	2000031524			Capra aegagrus hircus	1958-02-28				USA: New Hampshire						cell culture
SAMN07332904	BC040	PAIRED	A.Br.007	11	3	422	168	31	5359625	89.535	2000031525	2000031525			Capra aegagrus hircus	11-Mar-1958				USA: New Hampshire						cell culture
SAMN08557804	SAMN08557804_reads	PAIRED	A.Br.001	11	4	4563	2616	28	5452540	71.5181	2000032065					2001				USA: Texas
SAMN08557805	SAMN08557805_reads	PAIRED	B.Br.002	10	2	672	172	82	5189089	110.841	2000032839					1976				USA: Texas
SAMN07332957	BC093	PAIRED	A.Br.009	10	3	838	338	18	5270488	93.1245	2002013070	2002013070			Bison bison	02-Dec-1963				Canada						cell culture
SAMN07521944	2002013094	PAIRED	C.Br.001	11	3	2585	874	37	5501617	77.3969	2002013094	2002013094			Environment	11-Dec-1956				USA						cell culture
SAMN08557806	SAMN08557806_reads	PAIRED	B.Br.002	9	2	441	137	18	5254912	82.2969	2002734279					1976				USA: Texas
SAMN08557807	SAMN08557807_reads	PAIRED	A.Br.007	11	3	647	223	37	5446805	125.758	2008724184					1991				USA: California
SAMN07333153	BC289	PAIRED	A.Br.009	11	3	651	244	22	5452735	76.2436	3000015498	3000015498			Bos taurus	1987-08-21				USA: Nevada						cell culture
SAMN08557808	SAMN08557808_reads	PAIRED	A.Br.001	11	4	470	271	25	5455441	98.4121	3000496651					2001				USA: Texas
SAMN08557809	SAMN08557809_reads	PAIRED	A.Br.009	11	3	482	181	21	5458927	84.0933	3000496652					2008				USA: Montana
SAMN07644999	Ba COVASU	PAIRED	A.Br.007	11	3	3028	1210	30	5457312	116.576	Ba COVASU	COVASU			Ovis aries	Mar-2017				India: Maharashtra						whole organism with plasmids
SAMD00113117		PAIRED	A.Br.006	11	2	661	190	40	5453554	57.6479	SAMD00113117	Mongu1		Mongu1	Bos taurus	2012	tropical shrubland biome	agricultural fairground	carcass	Zambia	15.2 S 23.1 E	1
SAMD00113118		PAIRED	A.Br.006	10	2	352	116	30	5454013	49.7423	SAMD00113118	Han19		Han19		2012	large river biome	freshwater littoral zone	dry soil	Zambia	11.6141 S 32.6830 E	1
SAMD00113119		PAIRED	A.Br.006	11	3	544	201	34	5455160	55.1367	SAMD00113119	LZ3		LZ3		2013	tropical shrubland biome	national park	carcass	Zambia	15.5 S 29.6 E	1
SAMD00113120		PAIRED	A.Br.006	11	3	951	376	27	5452861	74.109	SAMD00113120	LZ131001		LZ131001		2013	tropical shrubland biome	national park	carcass	Zambia	15.5 S 29.6 E	1
SAMD00113121		PAIRED	A.Br.006	11	3	616	206	35	5454221	56.4675	SAMD00113121	LZ88		LZ88		2013	tropical shrubland biome	national park	carcass	Zambia	15.5 S 29.6 E	1
SAMD00115660	Library 1	PAIRED	A.Br.002	11	3	135	69	43	5456673	23.7293	SAMD00115660	BA102		BA102		1983				Japan:Miyagi, Marumori
SAMN09655867	BaSK57_2007740863	PAIRED	A.Br.003	11	3	2926	1139	32	5439774	92.0351	SK57	SK57			Homo sapiens	1975				United Kingdom
SAMN09655857	Ba32_2000031103	PAIRED	A.Br.003	11	3	3074	1098	62	5457870	66.1217	Strain 32	Strain 32			Homo sapiens	1974				United Kingdom	52.2405 N 0.9027 W
SAMN09655864	BaUT308	PAIRED	A.Br.003	11	3	2274	870	23	5314957	119.751	UT308	UT308			N/A	N/A				N/A	N/A
SAMN07332870	BC006	PAIRED	A.Br.004	11	2	367	113	21	5271320	75.6409	2000031015	2000031015				1957-01-17				USA: Mississippi						cell culture
SAMN07332893	BC029	PAIRED	A.Br.007	11	3	1812	672	19	5177734	105.303	2000031057	2000031057			Environment	1957-06-20				USA: North Carolina						cell culture
SAMN07332895	BC031	PAIRED	B.Br.002	10	2	1204	300	27	5438609	104.461	2000031131	2000031131				1982-02-14				Russia						cell culture
SAMN07332896	BC032	PAIRED	A.Br.006	11	2	824	270	30	5451276	79.7371	2000031442	2000031442			Homo sapiens	1995-08-01				United Kingdom: England						cell culture
SAMN07332897	BC033	PAIRED	A.Br.007	11	3	355	140	21	5272122	78.2115	2000031515	2000031515			Homo sapiens	28-Oct-1957				USA: New Hampshire						cell culture
SAMN07332905	BC041	PAIRED	A.Br.007	11	2	720	220	23	5357629	83.8505	2000031526	2000031526			Capra aegagrus hircus	11-Mar-1958				USA: New Hampshire						cell culture
SAMN07332907	BC043	PAIRED	A.Br.002	10	3	399	176	23	5348159	97.4444	2000031681	2000031681				1964-09-15				Argentina						cell culture
SAMN07332908	BC044	PAIRED	A.Br.007	10	2	1341	356	25	5303923	75.0661	2000031682	2000031682				1964-09-10										cell culture
SAMN07332909	BC045	PAIRED	A.Br.007	11	3	516	177	18	5179144	97.2598	2000031688	2000031688				1964-08-21										cell culture
SAMN07332910	BC046	PAIRED	A.Br.007	11	3	453	180	19	5178928	88.796	2000031691	2000031691			Environment					USA: South Carolina						cell culture
SAMN07332911	BC047	PAIRED	A.Br.007	11	3	507	195	20	5180791	103.246	2000031692	2000031692			Environment					USA: South Carolina						cell culture
SAMN07332913	BC049	PAIRED	A.Br.007	11	3	464	208	17	5177218	97.5418	2000031695	2000031695			Environment					USA: South Carolina						cell culture
SAMN07332933	BC069	PAIRED	A.Br.002	11	4	841	477	35	5450625	69.4189	2000032879	2000032879				1962-04-19				Pakistan						cell culture
SAMN07332961	BC097	PAIRED	A.Br.008	11	3	992	399	20	5177172	120.537	2002013088	2002013088			Environment	01-Dec-1960				USA: New Jersey						cell culture
SAMN07332962	BC098	PAIRED	A.Br.007	11	3	706	266	17	5179548	99.6611	2002013107	2002013107			Environment	03-Dec-1956				USA: South Carolina						cell culture
SAMN07332963	BC099	PAIRED	A.Br.007	11	3	844	323	17	5179889	94.1434	2002013109	2002013109			Environment	09-May-1961				USA: South Carolina						cell culture
SAMN07332965	BC101	PAIRED	A.Br.007	10	3	911	389	18	5175069	94.156	2002013115	2002013115			Environment	1961-08-23				USA: South Carolina						cell culture
SAMN07332966	BC102	PAIRED	A.Br.007	11	3	1030	384	24	5064124	99.4721	2002013118	2002013118			Environment	1956-11-24				USA: South Carolina						cell culture
SAMN07332967	BC103	PAIRED	A.Br.004	10	2	1641	345	33	5440307	78.1239	2002013143	2002013143								Argentina						cell culture
SAMN07332968	BC104	PAIRED	A.Br.007	11	3	1552	573	18	5179813	107.774	2002013149	2002013149			Homo sapiens					USA: Massachusetts						cell culture
SAMN07332969	BC105	PAIRED	A.Br.007	11	3	935	375	27	5359994	85.1413	2002013152	2002013152			Capra aegagrus hircus	07-May-1963				USA: South Carolina						cell culture
SAMN07332970	BC106	PAIRED	A.Br.007	11	3	1492	611	35	5451322	78.0547	2002013153	2002013153			Monkey	1963-11-01				USA: North Carolina						cell culture
SAMN07332971	BC107	PAIRED	A.Br.007	11	3	896	312	20	5178764	93.3957	2002013156	2002013156			Monkey	1964-02-28				USA: South Carolina						cell culture
SAMN07332972	BC108	PAIRED	A.Br.007	9	2	701	171	15	5171581	81.6237	2002013158	2002013158			Capra aegagrus hircus	1963-04-17				USA: South Carolina						cell culture
SAMN07332973	BC109	PAIRED	A.Br.007	11	3	611	219	16	5067396	82.6221	2002013160	2002013160			Capra aegagrus hircus	1963-04-21				USA: South Carolina						cell culture
SAMN07332974	BC110	PAIRED	A.Br.007	11	3	1143	432	17	5179392	101.9	2002013161	2002013161			Capra aegagrus hircus	19-May-1978				USA: New Hampshire						cell culture
SAMN07332975	BC111	PAIRED	A.Br.007	11	3	808	288	18	5274334	84.4903	2002013163	2002013163			Capra aegagrus hircus	19-May-1978				USA: New Hampshire						cell culture
SAMN07332976	BC112	PAIRED	A.Br.007	11	3	866	320	26	5361427	82.5221	2002013167	2002013167			Capra aegagrus hircus	19-May-1978				USA: New Hampshire						cell culture
SAMN07332977	BC113	PAIRED	A.Br.007	10	3	915	421	17	5174338	91.5492	2002013168	2002013168			Capra aegagrus hircus	19-May-1978				USA: New Hampshire						cell culture
SAMN07332978	BC114	PAIRED	A.Br.007	11	3	908	334	26	5360851	80.3189	2002013171	2002013171			Environment	19-May-1978				USA: New Hampshire						cell culture
SAMN07332979	BC115	PAIRED	A.Br.007	11	3	1248	469	18	5184946	97.7275	2002013176	2002013176			Environment	19-May-1978				USA: New Hampshire						cell culture
SAMN07332980	BC116	PAIRED	A.Br.007	9	2	929	294	18	5164954	114.6	2002013177	2002013177			Environment	19-May-1978				USA: New Hampshire						cell culture
SAMN07332981	BC117	PAIRED	A.Br.007	11	3	802	275	25	5303576	79.2724	2002013179	2002013179			Environment	19-May-1978				USA: New Hampshire						cell culture
SAMN07332982	BC118	PAIRED	A.Br.007	10	3	1413	551	29	5449517	92.689	2002013185	2002013185			Environment	19-May-1978				USA: New Hampshire						cell culture
SAMN07332983	BC119	PAIRED	A.Br.007	11	3	853	287	19	5179283	86.2691	2002013190	2002013190			Environment	10-Oct-1974				USA: Massachusetts						cell culture
SAMN07332984	BC120	PAIRED	A.Br.007	11	2	783	258	23	5320748	76.104	2002013192	2002013192			Environment	10-Oct-1974				USA: Massachusetts, Boston						cell culture
SAMN07333052	BC188	PAIRED	A.Br.007	11	3	1580	703	21	5180969	101.044	2002734186	2002734186			Environment	11-May-1978				USA: North Carolina						cell culture
SAMN07333053	BC189	PAIRED	A.Br.007	11	3	335	142	24	5454631	82.9819	2002734193	2002734193			Environment	11-May-1978				USA: North Carolina						cell culture
SAMN07333054	BC190	PAIRED	A.Br.007	11	3	505	206	24	5450323	85.2009	2002734195	2002734195			Environment	11-May-1978				USA: North Carolina						cell culture
SAMN07333073	BC209	PAIRED	A.Br.009	10	4	770	416	36	5446145	74.8589	2002734631	2002734631			Equus ferus caballus	1905-06-28				USA: Minnesota						cell culture
SAMN07333074	BC210	PAIRED	A.Br.009	11	4	329	213	32	5451356	29.8778	2002734632	2002734632			Equus ferus caballus	1905-06-28				USA: Minnesota						cell culture
SAMN07333085	BC221	PAIRED	B.Br.002	10	2	289	56	29	5434910	76.913	2002734827	2002734827			Bos taurus	2010-06-17				Bhutan						cell culture
SAMN07333086	BC222	PAIRED	A.Br.001	11	3	300	141	26	5450526	58.0362	2002734831	2002734831			Odocoileus virginianus					USA: Texas						cell culture
SAMN07333087	BC223	PAIRED	A.Br.001	11	4	318	183	27	5451195	70.8828	2002734832	2002734832			Bos taurus					USA: Texas						cell culture
SAMN07333088	BC224	PAIRED	A.Br.001	11	4	1222	716	25	5269795	91.9879	2004017841	2004017841			Bos taurus					USA: Texas						cell culture
SAMN07333089	BC225	PAIRED	A.Br.008	10	4	43	30	116	5440886	21.3347	2006200760	2006200760			Homo sapiens	2006-02-17				USA: Pennsylvania						cell culture
SAMN07333090	BC226	PAIRED	A.Br.007	11	2	1260	418	35	5449904	77.0652	2008724145	2008724145			Capra aegagrus hircus	2008-04-01				USA: Texas						cell culture
SAMN07333091	BC227	PAIRED	A.Br.009	11	3	830	348	27	5451174	79.1365	2008724154	2008724154			Bison bison					USA: Montana						cell culture
SAMN07333092	BC228	PAIRED	A.Br.009	11	3	1496	587	32	5450547	110.029	2008724155	2008724155			Bison bison					USA: Montana						cell culture
SAMN07333093	BC229	PAIRED	A.Br.009	10	3	181	79	30	5450479	35.3857	2008724156	2008724156			Bos taurus	1905-06-29				USA: California						cell culture
SAMN07333094	BC230	PAIRED	A.Br.009	11	3	1398	502	30	5449628	76.6148	2008724157	2008724157			Bos taurus	1905-06-29				USA: California						cell culture
SAMN07333095	BC231	PAIRED	A.Br.009	10	3	564	199	30	5446736	69.7787	2008724158	2008724158			Bos taurus	1905-06-30				USA: California						cell culture
SAMN07333096	BC232	PAIRED	A.Br.009	11	3	289	102	35	5446181	53.7751	2008724181	2008724181			Bos taurus	1905-06-13				USA: California						cell culture
SAMN07333099	BC235	PAIRED	A.Br.009	11	3	142	48	39	5444326	20.2319	2008724185	2008724185			Bos taurus	1905-06-13				USA: California						cell culture
SAMN07333100	BC236	PAIRED	A.Br.009	11	3	214	74	31	5444672	32.0426	2008724186	2008724186			Bos taurus	1905-06-13				USA: California						cell culture
SAMN07333101	BC237	PAIRED	A.Br.009	10	3	118	43	34	5443808	19.8971	2008724187	2008724187			Bos taurus	1905-06-22				USA: Nevada						cell culture
SAMN07333102	BC238	PAIRED	B.Br.002	10	2	1311	291	31	5436951	79.2031	2008724188	2008724188			Bos taurus	1905-06-23				USA: California						cell culture
SAMN07333136	BC272	PAIRED	A.Br.002	11	4	327	183	29	5452238	64.4688	2008725092	2008725092			Capra aegagrus hircus	22-May-2014				Bangladesh						cell culture
SAMN07333154	BC290	PAIRED	A.Br.009	11	3	968	353	25	5359970	80.7416	3000015499	3000015499			Bos taurus	1987-08-21				USA: Nevada						cell culture
SAMN07332889	BC025	PAIRED	A.Br.007	11	3	383	155	19	5178405	83.7014	2000031049	2000031049			Environment	1957-06-20				USA: North Carolina						cell culture
SAMN07332890	BC026	PAIRED	A.Br.007	11	3	294	112	32	5275533	59.4072	2000031051	2000031051				1962-07-16				USA: Mississippi						cell culture
SAMN07332894	BC030	PAIRED	A.Br.002	11	4	633	362	31	5354380	92.1051	2000031075	2000031075			Bos taurus					South Africa						cell culture
SAMN07332912	BC048	PAIRED	A.Br.007	11	3	467	175	25	5359291	87.357	2000031694	2000031694			Environment					USA: South Carolina						cell culture
SAMN07332914	BC050	PAIRED	A.Br.007	11	2	473	101	20	5180557	89.0101	2000031707	2000031707				1955-09-09										cell culture
SAMN07332915	BC051	PAIRED	A.Br.007	11	3	1415	498	31	5452231	80.9071	2000031709	2000031709			Capra aegagrus hircus	25-May-1956				USA						cell culture
SAMN07332916	BC052	PAIRED	A.Br.007	11	3	470	181	20	5176654	94.0876	2000031710	2000031710			Environment					USA: South Carolina						cell culture
SAMN07332917	BC053	PAIRED	A.Br.007	11	3	779	298	17	5163999	83.7748	2000031754	2000031754														cell culture
SAMN07332918	BC054	PAIRED	A.Br.007	9	2	838	234	15	5206364	90.1798	2000031756	2000031756			Capra aegagrus hircus					USA: New Hampshire						cell culture
SAMN07332919	BC055	PAIRED	A.Br.006	11	3	968	356	19	5180123	84.8289	2000031757	2000031757			Capra aegagrus hircus	25-May-1956										cell culture
SAMN07332920	BC056	PAIRED	C.Br.001	11	3	790	342	17	5277252	79.4073	2000031758	2000031758			Environment	25-May-1956										cell culture
SAMN07332921	BC057	PAIRED	A.Br.008	11	3	916	314	24	5273637	83.4224	2000031762	2000031762			Capra aegagrus hircus	1956-07-11										cell culture
SAMN07332922	BC058	PAIRED	A.Br.009	9	2	621	191	25	5343114	81.1757	2000031764	2000031764			Capra aegagrus hircus											cell culture
SAMN07332923	BC059	PAIRED	A.Br.009	11	3	1150	425	31	5450309	74.5029	2000031765	2000031765														cell culture
SAMN07332924	BC060	PAIRED	A.Br.009	11	3	1065	438	25	5357978	98.8093	2000031766	2000031766			Environment	1956-02-10				USA						cell culture
SAMN07332925	BC061	PAIRED	A.Br.009	11	3	869	309	27	5357140	70.8932	2000031767	2000031767				22-May-1974										cell culture
SAMN07332926	BC062	PAIRED	A.Br.009	9	2	823	228	21	5344304	90.1325	2000031770	2000031770				22-May-1974										cell culture
SAMN07332927	BC063	PAIRED	A.Br.009	11	3	820	324	33	5451397	81.2036	2000032067	2000032067			Odocoileus virginianus	2001				USA: Texas						cell culture
SAMN07332928	BC064	PAIRED	A.Br.007	11	3	883	345	29	5453481	75.467	2000032073	2000032073			Ammotragus lervia	2001				USA: Texas						cell culture
SAMN07332929	BC065	PAIRED	B.Br.002	10	2	879	211	18	5158071	86.0392	2000032808	2000032808			Environment	19-Oct-1976				USA: Texas						cell culture
SAMN07332930	BC066	PAIRED	A.Br.009	11	3	832	313	27	5451625	74.7109	2000032819	2000032819														cell culture
SAMN07332931	BC067	PAIRED	A.Br.002	10	4	1279	778	25	5262243	95.9253	2000032823	2000032823														cell culture
SAMN07332932	BC068	PAIRED	A.Br.009	11	3	862	302	28	5451023	71.9704	2000032832	2000032832														cell culture
SAMN07332945	BC081	PAIRED	A.Br.002	9	3	383	199	36	5441328	65.8288	2000032979	2000032979			animal					USA: New Jersey						cell culture
SAMN07332946	BC082	PAIRED	A.Br.009	11	3	698	268	29	5451101	72.1958	2000032989	2000032989														cell culture
SAMN07332947	BC083	PAIRED	A.Br.007	11	3	2598	900	29	5490800	82.8235	2000032992	2000032992			Capra aegagrus hircus					USA: North Carolina						cell culture
SAMN07332952	BC088	PAIRED	A.Br.009	11	3	644	224	31	5457121	80.1588	2002013026	2002013026														cell culture
SAMN07332958	BC094	PAIRED	A.Br.007	11	3	865	297	16	5157665	85.2909	2002013074	2002013074			Environment	01-Oct-1960				USA: South Carolina						cell culture
SAMN07332959	BC095	PAIRED	A.Br.006	11	3	613	258	24	5348332	110.755	2002013082	2002013082			Environment	1961-02-24				South Africa						cell culture
SAMN07332964	BC100	PAIRED	A.Br.007	11	3	953	498	19	5179388	86.7494	2002013111	2002013111			Environment	1961-06-15				USA: North Carolina						cell culture
SAMN07332986	BC122	PAIRED	A.Br.007	11	3	1603	543	24	5454685	95.0862	2002013194	2002013194			Environment	1975-01-23				USA: Washington, Silverdale						cell culture
SAMN07332995	BC131	PAIRED	A.Br.007	11	3	781	278	19	5177824	92.0528	2002721549	2002721549			Environment	05-Dec-1974				USA: Massachusetts						cell culture
SAMN07332996	BC132	PAIRED	A.Br.007	11	4	298	173	28	5453286	71.2799	2002721550	2002721550			Environment	02-Oct-1974				USA: Washington, Silverdale						cell culture
SAMN07332997	BC133	PAIRED	A.Br.007	11	3	343	141	30	5455181	76.6068	2002721552	2002721552			Environment	1974-09-24				USA: Rhode Island						cell culture
SAMN07332998	BC134	PAIRED	A.Br.007	9	3	761	330	18	5134384	91.6397	2002721553	2002721553			Puma concolor	1974-09-17				USA: Washington						cell culture
SAMN07332999	BC135	PAIRED	A.Br.007	11	3	322	131	29	5451683	73.0099	2002721556	2002721556				1988-01-06				USA: Texas						cell culture
SAMN07333000	BC136	PAIRED	A.Br.007	11	4	879	522	25	5357208	91.8635	2002721558	2002721558				30-Oct-1987				USA: North Carolina						cell culture
SAMN07333001	BC137	PAIRED	A.Br.007	11	3	431	154	29	5453678	85.8123	2002721559	2002721559				30-Oct-1987				USA: North Carolina						cell culture
SAMN07333002	BC138	PAIRED	A.Br.007	11	3	342	134	27	5454495	74.7879	2002721561	2002721561				30-Oct-1987				USA: North Carolina						cell culture
SAMN07333003	BC139	PAIRED	A.Br.007	11	3	1353	701	20	5275477	93.2286	2002721562	2002721562				1988-01-06				USA: North Carolina						cell culture
SAMN07333004	BC140	PAIRED	A.Br.007	11	3	539	273	36	5363060	76.9233	2002721564	2002721564				30-Oct-1987				USA: North Carolina						cell culture
SAMN07333046	BC182	PAIRED	A.Br.007	11	3	747	293	31	5451634	92.1013	2002734152	2002734152			Environment	11-May-1978				USA: North Carolina						cell culture
SAMN07333047	BC183	PAIRED	A.Br.007	11	3	1487	595	17	5273096	100.257	2002734156	2002734156			Environment	11-May-1978				USA: North Carolina						cell culture
SAMN07333048	BC184	PAIRED	A.Br.007	11	3	468	180	131	5427830	93.9604	2002734162	2002734162			Environment	11-May-1978				USA: North Carolina						cell culture
SAMN07333049	BC185	PAIRED	A.Br.007	10	2	2088	529	34	5176210	94.8054	2002734163	2002734163			Environment	11-May-1978				USA: North Carolina						cell culture
SAMN07333050	BC186	PAIRED	A.Br.003	11	3	357	144	24	5454767	82.0074	2002734167	2002734167			Environment	11-May-1978				USA: North Carolina						cell culture
SAMN07333097	BC233	PAIRED	A.Br.009	11	2	256	82	35	5447052	54.6692	2008724182	2008724182			Bos taurus	1905-06-13				USA: California						cell culture
SAMN07333098	BC234	PAIRED	A.Br.009	11	2	192	61	37	5451354	42.5064	2008724183	2008724183			Bos taurus	1905-06-13				USA: California						cell culture
SAMN07333105	BC241	PAIRED	A.Br.009	10	2	296	93	32	5445725	60.9077	2008724191	2008724191			Bos taurus	1905-06-26				USA: California						cell culture
SAMN07333106	BC242	PAIRED	A.Br.009	10	3	332	137	30	5450491	64.7205	2008724192	2008724192			Bos taurus	1905-06-27				USA: California						cell culture
SAMN07333107	BC243	PAIRED	A.Br.009	11	3	827	276	30	5453124	77.0775	2008724217	2008724217				1905-06-30				USA: South Dakota						cell culture
SAMN07333108	BC244	PAIRED	A.Br.009	11	3	869	302	29	5451826	75.8299	2008724218	2008724218				1905-06-30				USA: South Dakota						cell culture
SAMN07333109	BC245	PAIRED	A.Br.009	11	3	2729	1026	30	5452682	76.9447	2008724219	2008724219				1905-06-30				USA: South Dakota						cell culture
SAMN07333110	BC246	PAIRED	A.Br.009	11	3	1378	517	28	5452724	80.0716	2008724220	2008724220				1905-06-30				USA: South Dakota						cell culture
SAMN07333111	BC247	PAIRED	A.Br.009	11	3	1160	416	28	5451128	111.054	2008724221	2008724221				1905-06-30				USA: South Dakota						cell culture
SAMN07333112	BC248	PAIRED	A.Br.006	10	2	556	185	32	5449799	69.6359	2008724717	2008724717			Environment	2009-02-01				Uganda						cell culture
SAMN07333113	BC249	PAIRED	A.Br.002	11	3	2069	1112	35	5449597	76.9423	2008724724	2008724724			Homo sapiens	2009-08-27				Bangladesh						cell culture
SAMN07333114	BC250	PAIRED	A.Br.009	10	2	1008	328	33	5446975	75.1748	2008724737	2008724737			Animal					USA: Texas						cell culture
SAMN07333142	BC278	PAIRED	A.Br.009	11	3	282	96	40	5451394	54.1315	2013833043	2013833043			Bos taurus					USA: California						cell culture
SAMN07333162	BC298	PAIRED	A.Br.008	10	4	485	266	23	5177185	66.0648	2000031055B	2000031055B			Environment	1957-06-03										cell culture
SAMN07332934	BC070	PAIRED	B.Br.002	10	2	369	90	15	5164704	74.3253	2000032899	2000032899			Environment					USA: New Jersey						cell culture
SAMN07332935	BC071	PAIRED	A.Br.007	11	3	285	123	22	5359523	78.0649	2000032933	2000032933			Capra aegagrus hircus	1959-04-21				USA: New Hampshire						cell culture
SAMN07332936	BC072	PAIRED	A.Br.008	9	3	324	142	28	5344316	78.9645	2000032934	2000032934			Capra aegagrus hircus	1959-04-21				USA: New Hampshire						cell culture
SAMN07332937	BC073	PAIRED	A.Br.007	9	2	428	105	23	5437586	82.4222	2000032951	2000032951			Homo sapiens	1958-06-30										cell culture
SAMN07332938	BC074	PAIRED	A.Br.008	11	3	1111	371	19	5180330	134.738	2000032955	2000032955			Homo sapiens	1958-07-05										cell culture
SAMN07332939	BC075	PAIRED	A.Br.007	11	3	380	157	18	5183457	80.4438	2000032958	2000032958			Environment	1956-02-10				USA						cell culture
SAMN07332940	BC076	PAIRED	A.Br.007	10	2	311	102	21	5177306	75.9969	2000032960	2000032960			Environment	1956-02-10				USA						cell culture
SAMN07332941	BC077	PAIRED	A.Br.007	11	3	407	158	20	5183373	89.3581	2000032964	2000032964			Environment	1956-02-10				USA						cell culture
SAMN07332942	BC078	PAIRED	A.Br.007	11	3	878	295	28	5447040	88.4684	2000032967	2000032967														cell culture
SAMN07332943	BC079	PAIRED	A.Br.007	11	3	766	261	78	5306257	57.9799	2000032968	2000032968														cell culture
SAMN07332944	BC080	PAIRED	A.Br.002	10	4	289	170	34	5447657	70.7487	2000032975	2000032975				1966-04-01										cell culture
SAMN07332948	BC084	PAIRED	A.Br.008	11	3	1015	418	17	5179862	94.846	2000032998	2000032998			Environment	01-Dec-1960				USA: New Jersey						cell culture
SAMN07332949	BC085	PAIRED	A.Br.009	11	2	416	124	38	5445460	65.4902	2002013008	2002013008														cell culture
SAMN07332950	BC086	PAIRED	A.Br.009	11	3	510	195	29	5447601	83.0299	2002013010	2002013010														cell culture
SAMN07332951	BC087	PAIRED	A.Br.009	11	2	861	280	33	5457676	82.5456	2002013021	2002013021														cell culture
SAMN07332953	BC089	PAIRED	A.Br.009	11	3	1819	665	29	5448875	81.5939	2002013028	2002013028														cell culture
SAMN07332954	BC090	PAIRED	A.Br.009	11	3	1401	490	31	5449152	82.2749	2002013053	2002013053														cell culture
SAMN07332960	BC096	PAIRED	A.Br.009	11	3	829	328	19	5273246	87.2067	2002013083	2002013083			Mus musculus	1961-04-12				USA: Wyoming						cell culture
SAMN07332985	BC121	PAIRED	A.Br.007	11	3	1159	450	26	5359955	82.3665	2002013193	2002013193			Environment	1974-09-26				USA: Washington, Silverdale						cell culture
SAMN07332987	BC123	PAIRED	A.Br.003	11	3	1042	362	26	5356154	76.3152	2002013195	2002013195			Connochaetes gnou	22-Oct-1974				South Africa						cell culture
SAMN07332988	BC124	PAIRED	B.Br.002	10	2	687	150	16	5245147	81.4541	2002013199	2002013199			Environment	1975-11-03				USA: New Jersey, Camden						cell culture
SAMN07332989	BC125	PAIRED	A.Br.003	11	3	1214	456	21	5175487	93.0867	2002721535	2002721535			Environment	22-Oct-1974				South Africa						cell culture
SAMN07332990	BC126	PAIRED	A.Br.007	11	3	926	388	18	5176531	95.0812	2002721536	2002721536			Environment	02-Oct-1974				USA: Washington, Silverdale						cell culture
SAMN07332991	BC127	PAIRED	A.Br.009	11	2	1071	243	16	5178385	91.1756	2002721542	2002721542			Bos taurus	1975-09-07				USA: Utah						cell culture
SAMN07332992	BC128	PAIRED	A.Br.007	11	3	1104	389	16	5179216	96.3064	2002721543	2002721543			Environment	08-Oct-1974				USA: Pennsylvania						cell culture
SAMN07332993	BC129	PAIRED	A.Br.007	11	4	1018	576	29	5359460	84.8956	2002721544	2002721544			Environment	1974-09-26				USA: Washington, Silverdale						cell culture
SAMN07332994	BC130	PAIRED	A.Br.003	11	3	852	287	23	5272595	89.0226	2002721547	2002721547			Bos primigenius indicus	22-Oct-1974				South Africa						cell culture
SAMN07333015	BC151	PAIRED	A.Br.003	11	3	703	249	19	5178220	87.297	2002734036	2002734036			Environment	1975-11-05				USA: New Jersey, Camden						cell culture
SAMN07333016	BC152	PAIRED	A.Br.003	11	3	748	307	22	5178969	87.6323	2002734037	2002734037			Environment	1975-11-05				USA: New Jersey, Camden						cell culture
SAMN07333017	BC153	PAIRED	B.Br.002	10	2	1878	512	18	5254790	80.5699	2002734040	2002734040			Environment	1975-11-03				USA: New Jersey, Camden						cell culture
SAMN07333018	BC154	PAIRED	A.Br.007	11	4	326	192	27	5453270	81.8498	2002734044	2002734044			Environment	1976-02-09				USA: New Jersey						cell culture
SAMN07333019	BC155	PAIRED	A.Br.007	11	3	734	280	24	5358174	72.6636	2002734049	2002734049				1975-11-25				United Kingdom						cell culture
SAMN07333020	BC156	PAIRED	A.Br.003	11	3	645	229	23	5271693	74.5276	2002734054	2002734054			Environment	11-May-1978				USA: North Carolina						cell culture
SAMN07333021	BC157	PAIRED	A.Br.007	11	3	742	317	27	5455432	73.0297	2002734062	2002734062			Environment	11-May-1978				USA: North Carolina						cell culture
SAMN07333022	BC158	PAIRED	A.Br.003	11	3	814	309	18	5178062	92.9345	2002734065	2002734065				1975-11-25				United Kingdom						cell culture
SAMN07333023	BC159	PAIRED	A.Br.007	11	4	822	472	21	5169830	95.7804	2002734066	2002734066			Environment	11-May-1978				USA: North Carolina						cell culture
SAMN07333024	BC160	PAIRED	A.Br.007	11	3	552	218	30	5357846	67.9807	2002734067	2002734067			Environment	11-May-1978				USA: North Carolina						cell culture
SAMN07333103	BC239	PAIRED	B.Br.002	9	2	112	23	34	5428915	22.8867	2008724189	2008724189			Bos taurus	1905-06-23				USA: California						cell culture
SAMN07333104	BC240	PAIRED	B.Br.002	10	2	302	84	34	5439261	61.6526	2008724190	2008724190			Bos taurus	1905-06-23				USA: California						cell culture
SAMN07333115	BC251	PAIRED	A.Br.009	11	3	1081	434	29	5452991	79.1693	2008724811	2008724811			Bison bison					USA: Montana						cell culture
SAMN07333116	BC252	PAIRED	A.Br.009	11	3	960	374	31	5451845	79.8563	2008724812	2008724812			Odocoileus virginianus					USA: Texas						cell culture
SAMN07333117	BC253	PAIRED	A.Br.001	10	4	535	321	38	5444631	66.6181	2008724813	2008724813			Bos taurus					USA: Texas						cell culture
SAMN07333119	BC255	PAIRED	A.Br.007	11	3	1311	447	37	5451607	74.7381	2008724858	2008724858			Animal					USA: Texas						cell culture
SAMN07333120	BC256	PAIRED	A.Br.001	10	4	1049	580	39	5449849	63.7571	2008724872	2008724872			Bos taurus					USA: Texas						cell culture
SAMN07333121	BC257	PAIRED	A.Br.009	10	2	1172	299	29	5442798	78.8092	2008724920	2008724920			Bos taurus					USA: South Dakota						cell culture
SAMN07333124	BC260	PAIRED	A.Br.002	10	4	1004	708	30	5445046	119.976	2008724999	2008724999			Bos taurus	1905-07-03				Bangladesh						cell culture
SAMN07333125	BC261	PAIRED	A.Br.009	11	3	1076	475	29	5452714	81.0532	2008725011	2008725011			Ovis aries					USA: Texas						cell culture
SAMN07333126	BC262	PAIRED	A.Br.009	10	3	100	40	38	5444796	59.4865	2008725012	2008725012			Bos taurus	2012-08-01				USA: Colorado						cell culture
SAMN07333127	BC263	PAIRED	A.Br.009	11	3	1664	657	26	5452223	78.4114	2008725013	2008725013			Bos taurus	2012-08-01				USA: Colorado						cell culture
SAMN07333128	BC264	PAIRED	A.Br.009	11	3	1239	455	29	5452521	76.5014	2008725014	2008725014			Bos taurus	2012-08-01				USA: Colorado						cell culture
SAMN07333129	BC265	PAIRED	A.Br.007	11	3	840	290	30	5451819	75.6322	2008725015	2008725015			Ovis aries					USA: Texas						cell culture
SAMN07333130	BC266	PAIRED	A.Br.009	11	3	984	400	30	5447888	32.4995	2008725017	2008725017			Bos taurus					USA: Oregon						cell culture
SAMN07333131	BC267	PAIRED	A.Br.001	11	3	466	239	34	5448989	83.5388	2008725019	2008725019								USA: Texas						cell culture
SAMN07333132	BC268	PAIRED	A.Br.009	11	3	649	266	30	5445323	74.1832	2008725020	2008725020			Bos taurus	2005-09-23				USA: Montana						cell culture
SAMN07333133	BC269	PAIRED	A.Br.009	11	3	345	122	35	5450749	55.8319	2008725069	2008725069			Bos taurus					USA: Oregon						cell culture
SAMN07333134	BC270	PAIRED	A.Br.009	11	3	301	122	40	5451423	56.9029	2008725080	2008725080			Bos taurus	1905-07-06				USA: California						cell culture
SAMN07333143	BC279	PAIRED	A.Br.002	10	4	243	167	26	5446407	64.3378	3000015246	3000015246			Animal	31-May-2013				Bangladesh						cell culture
SAMN07333144	BC280	PAIRED	A.Br.002	10	4	239	143	30	5446632	53.5772	3000015247	3000015247			Animal	31-May-2013				Bangladesh						cell culture
SAMN07333161	BC297	PAIRED	A.Br.009	11	3	761	270	24	5451789	71.0862	3000015506	3000015506			Bos taurus	2009-07-31				USA: South Dakota						cell culture
SAMN07332865	BC001	PAIRED	A.Br.009	11	3	433	159	17	5176206	92.3102	2000031001	2000031001				02-Dec-1963				Canada						cell culture
SAMN07332866	BC002	PAIRED	A.Br.004	11	3	483	164	22	5217129	87.2769	2000031004	2000031004			Environment	1964-06-26				Argentina: Santo Domingo						cell culture
SAMN07332867	BC003	PAIRED	A.Br.009	11	3	782	286	32	5457273	86.3714	2000031006	2000031006				16-Oct-1956				USA: New Mexico						cell culture
SAMN07332868	BC004	PAIRED	A.Br.007	11	2	726	229	32	5452825	78.7687	2000031008	2000031008			Environment					USA: Alabama						cell culture
SAMN07332869	BC005	PAIRED	A.Br.003	9	1	338	39	19	5260012	74.3248	2000031009	2000031009			Environment	13-May-1965				Thailand						cell culture
SAMN07332871	BC007	PAIRED	A.Br.004	9	2	454	124	28	5438959	113.359	2000031023	2000031023			Bos taurus	04-May-1957										cell culture
SAMN07332872	BC008	PAIRED	A.Br.007	11	3	357	136	26	5359776	71.3017	2000031024	2000031024			Environment	1974-09-18				USA: Washington						cell culture
SAMN07332873	BC009	PAIRED	A.Br.003	11	3	784	306	34	5448601	81.7539	2000031027	2000031027			Bos taurus	1957-08-20				USA: Oklahoma						cell culture
SAMN07332874	BC010	PAIRED	A.Br.007	11	3	584	204	18	5180922	106.466	2000031028	2000031028			Environment					USA: Massachusetts						cell culture
SAMN07332875	BC011	PAIRED	A.Br.007	10	2	579	191	31	5491497	74.3097	2000031030	2000031030			Bos taurus	04-May-1957				USA: Texas						cell culture
SAMN07332876	BC012	PAIRED	A.Br.007	11	2	862	270	27	5451052	74.9184	2000031031	2000031031			Homo sapiens	1957-06-03				USA: Massachusetts						cell culture
SAMN07332877	BC013	PAIRED	A.Br.009	9	2	456	123	15	5163954	96.0068	2000031036	2000031036			Alces alces	1956-09-01				USA: Wyoming						cell culture
SAMN07332878	BC014	PAIRED	A.Br.007	9	2	416	112	16	5164726	99.9477	2000031037	2000031037			Environment	1956-11-25				USA: Louisiana						cell culture
SAMN07332879	BC015	PAIRED	A.Br.006	9	2	1176	317	27	5431565	75.7703	2000031038	2000031038			Environment	1957-06-03										cell culture
SAMN07332880	BC016	PAIRED	A.Br.004	11	3	1192	432	34	5450408	73.7276	2000031039	2000031039			Bos taurus	04-May-1957										cell culture
SAMN07332881	BC017	PAIRED	A.Br.007	11	3	347	122	21	5179480	69.6139	2000031040	2000031040			Capra aegagrus hircus	16-Oct-1957										cell culture
SAMN07332882	BC018	PAIRED	B.Br.002	10	2	553	131	20	5259720	91.5204	2000031041	2000031041			Environment	19-Oct-1976				USA: Texas						cell culture
SAMN07332883	BC019	PAIRED	A.Br.002	11	4	428	238	28	5358911	95.46	2000031042	2000031042			Capra aegagrus hircus	1961-08-25				Pakistan						cell culture
SAMN07332884	BC020	PAIRED	A.Br.007	11	3	406	143	18	5178643	86.9325	2000031043	2000031043				1962-07-16				USA: Mississippi						cell culture
SAMN07333005	BC141	PAIRED	A.Br.007	11	3	791	319	32	5453762	93.7847	2002721565	2002721565			Homo sapiens	19-May-1978				USA: New Hampshire						cell culture
SAMN07333006	BC142	PAIRED	A.Br.007	11	2	847	265	26	5359252	76.2074	2002721568	2002721568			Environment	19-May-1978				USA: New Hampshire						cell culture
SAMN07333163	BC299	PAIRED	A.Br.008	9	4	386	227	26	5447674	75.0122	2002721572B	2002721572B								USA: Texas						cell culture
SAMN07333007	BC143	PAIRED	A.Br.007	11	3	807	308	25	5360566	90.0346	2002721573	2002721573				1988-01-06				USA: Texas						cell culture
SAMN07333008	BC144	PAIRED	A.Br.007	11	3	891	368	26	5358754	75.7255	2002721574	2002721574				1988-01-06				USA: Texas						cell culture
SAMN07333009	BC145	PAIRED	A.Br.007	11	4	668	409	30	5453703	91.2372	2002721575	2002721575				1988-01-06				USA: Texas						cell culture
SAMN07333010	BC146	PAIRED	A.Br.007	10	3	620	271	26	5266860	78.6698	2002721578	2002721578				1957-04-19										cell culture
SAMN07333011	BC147	PAIRED	A.Br.008	11	3	619	222	26	5357065	76.3155	2002721579	2002721579				1957-04-19										cell culture
SAMN07333012	BC148	PAIRED	A.Br.004	10	3	309	104	33	5449468	63.3618	2002721580	2002721580				1986				Paraguay						cell culture
SAMN07333013	BC149	PAIRED	A.Br.007	11	2	946	290	16	5178485	85.0783	2002721583	2002721583				1957-04-19										cell culture
SAMN07333014	BC150	PAIRED	A.Br.007	9	2	744	221	18	5169866	89.9254	2002721585	2002721585				1955-07-25										cell culture
SAMN07333035	BC171	PAIRED	A.Br.007	11	3	1010	382	17	5180183	130.904	2002734082	2002734082			Environment	1976-02-01				USA: New Jersey						cell culture
SAMN07333036	BC172	PAIRED	A.Br.007	11	3	1101	415	20	5180340	94.3657	2002734083	2002734083			Homo sapiens	1976-01-29				USA: California						cell culture
SAMN07333037	BC173	PAIRED	A.Br.007	11	3	912	319	17	5182943	125.537	2002734085	2002734085			Homo sapiens	1976-01-29				USA: California						cell culture
SAMN07333038	BC174	PAIRED	A.Br.007	11	3	961	342	16	5181728	82.3892	2002734086	2002734086			Environment	1976-02-09				USA: New Jersey						cell culture
SAMN07333039	BC175	PAIRED	A.Br.007	11	3	1035	399	19	5178063	86.4745	2002734088	2002734088			Environment	1976-02-09				USA: New Jersey						cell culture
SAMN07333040	BC176	PAIRED	A.Br.007	11	3	692	259	28	5397551	71.0447	2002734090	2002734090			Environment	1976-02-01				USA: California						cell culture
SAMN07333041	BC177	PAIRED	A.Br.007	11	3	460	191	25	5454254	81.789	2002734098	2002734098			Homo sapiens	1976-01-29				USA: California						cell culture
SAMN07333042	BC178	PAIRED	A.Br.007	11	3	1265	425	29	5451290	75.4198	2002734100	2002734100			Homo sapiens	1976-01-29				USA: California						cell culture
SAMN07333043	BC179	PAIRED	A.Br.007	11	3	650	278	32	5450251	97.0499	2002734101	2002734101			Environment	1976-02-09				USA: New Jersey						cell culture
SAMN07333065	BC201	PAIRED	A.Br.007	11	3	1322	481	29	5450773	76.8021	2002734582	2002734582			Ammotragus lervia	1905-06-23				USA: Texas						cell culture
SAMN07333069	BC205	PAIRED	A.Br.001	11	4	935	550	29	5449993	77.4826	2002734621	2002734621			Bos taurus	2006-09-18				USA: Texas						cell culture
SAMN07333070	BC206	PAIRED	A.Br.009	11	4	801	467	30	5452014	89.6922	2002734628	2002734628			Bos taurus	1905-06-28				USA: Minnesota						cell culture
SAMN07333071	BC207	PAIRED	A.Br.009	11	3	222	107	35	5447662	48.2965	2002734629	2002734629			Bos taurus	1905-06-28				USA: Minnesota						cell culture
SAMN07333072	BC208	PAIRED	A.Br.009	10	4	663	412	31	5446163	70.6365	2002734630	2002734630			Bos taurus	1905-06-28				USA: Minnesota						cell culture
SAMN07333118	BC254	PAIRED	A.Br.002	11	4	453	248	34	5448500	64.8422	2008724832	2008724832			Homo sapiens					Bangladesh						cell culture
SAMN07333122	BC258	PAIRED	A.Br.009	10	3	877	322	38	5447713	73.7136	2008724996	2008724996			Bos taurus					USA: California						cell culture
SAMN07333123	BC259	PAIRED	A.Br.002	11	4	2175	1175	36	5448649	80.5383	2008724997	2008724997			Bos taurus	1905-07-03				Bangladesh						cell culture
SAMN07333135	BC271	PAIRED	A.Br.009	11	3	310	129	33	5446895	51.3772	2008725081	2008725081			Bos taurus	1905-07-06				USA: California						cell culture
SAMN07333137	BC273	PAIRED	A.Br.002	11	4	193	138	32	5452453	54.3867	2008725094	2008725094			Capra aegagrus hircus	2012-08-12				Bangladesh						cell culture
SAMN07333138	BC274	PAIRED	A.Br.008	11	2	1371	317	29	5450383	73.6834	2010719149	2010719149			Homo sapiens	15-Dec-2009				USA: New Hampshire						cell culture
SAMN07333139	BC275	PAIRED	A.Br.002	10	3	857	325	32	5440915	74.4209	2011218264	2011218264			Homo sapiens					USA: Minnesota						cell culture
SAMN07333145	BC281	PAIRED	A.Br.002	11	4	348	199	28	5450417	72.2485	3000015248	3000015248			Animal	17-May-2013				Bangladesh						cell culture
SAMN07333146	BC282	PAIRED	A.Br.002	10	4	258	162	33	5450551	54.7727	3000015250	3000015250			Animal	02-Oct-2013				Bangladesh						cell culture
SAMN07333147	BC283	PAIRED	A.Br.002	11	3	249	121	28	5452777	57.3524	3000015251	3000015251			Animal	31-Mar-2014				Bangladesh						cell culture
SAMN07333148	BC284	PAIRED	A.Br.002	11	4	214	121	28	5451291	55.7176	3000015252	3000015252			Animal	2014-04-02				Bangladesh						cell culture
SAMN07333149	BC285	PAIRED	A.Br.002	10	3	311	156	30	5451000	67.5076	3000015257	3000015257			Animal	2014-04-02				Bangladesh						cell culture
SAMN07333150	BC286	PAIRED	A.Br.009	11	3	886	343	25	5454693	76.6988	3000015495	3000015495			Bos taurus	1994-06-11				USA: Nebraska						cell culture
SAMN07333151	BC287	PAIRED	A.Br.009	11	2	747	237	21	5453378	100.663	3000015496	3000015496			Bos taurus	05-Mar-1982				USA: New Mexico						cell culture
SAMN07333152	BC288	PAIRED	A.Br.009	11	3	919	328	22	5453965	75.833	3000015497	3000015497			Bos taurus	1998-08-25				USA: New Mexico						cell culture
SAMN07332885	BC021	PAIRED	A.Br.007	11	3	1352	589	18	5176542	105.374	2000031044	2000031044			Environment	1960-04-11				USA: Maryland						cell culture
SAMN07332886	BC022	PAIRED	A.Br.003	11	3	486	201	19	5271507	84.7745	2000031045	2000031045			animal	22-Oct-1974				South Africa						cell culture
SAMN07332887	BC023	PAIRED	B.Br.002	10	2	466	143	17	5252388	88.21	2000031046	2000031046			Environment	19-Oct-1976				USA: Texas						cell culture
SAMN07332888	BC024	PAIRED	C.Br.001	11	3	956	352	31	5452382	92.6843	2000031048	2000031048			Environment	1957-06-03										cell culture
SAMN07332891	BC027	PAIRED	C.Br.001	11	3	1292	496	23	5278087	93.9332	2000031052	2000031052			Bos taurus	1956-06-27				USA: Wyoming						cell culture
SAMN07332892	BC028	PAIRED	A.Br.007	11	3	347	135	20	5274376	83.1091	2000031054	2000031054			Environment	10-Oct-1974				USA: Rhode Island						cell culture
SAMN07332955	BC091	PAIRED	A.Br.007	10	2	927	235	22	5176297	86.8561	2002013060	2002013060			Environment					USA: South Carolina						cell culture
SAMN07332956	BC092	PAIRED	A.Br.002	11	3	821	431	20	5174916	125.18	2002013061	2002013061			Environment	1964-08-17				Thailand						cell culture
SAMN07333025	BC161	PAIRED	A.Br.007	11	3	1394	569	26	5448521	73.3234	2002734068	2002734068			Environment	11-May-1978				USA: North Carolina						cell culture
SAMN07333026	BC162	PAIRED	A.Br.007	11	3	261	99	28	5453741	60.8938	2002734070	2002734070				19-May-1978				USA: New Hampshire						cell culture
SAMN07333027	BC163	PAIRED	A.Br.007	11	3	308	115	23	5455298	77.0913	2002734071	2002734071			Environment	11-May-1978				USA: North Carolina						cell culture
SAMN07333028	BC164	PAIRED	A.Br.007	11	3	773	327	18	5179216	92.4481	2002734072	2002734072			Capra aegagrus	19-May-1978				USA: New Hampshire						cell culture
SAMN07333029	BC165	PAIRED	A.Br.007	11	3	1173	449	32	5449812	86.504	2002734073	2002734073			Cavia porcellus	05-May-1978										cell culture
SAMN07333030	BC166	PAIRED	A.Br.007	11	3	1015	365	19	5179198	92.4897	2002734075	2002734075			Environment	11-May-1978				USA: North Carolina						cell culture
SAMN07333031	BC167	PAIRED	A.Br.007	11	3	915	325	23	5449349	74.5404	2002734076	2002734076			Environment	11-May-1978				USA: North Carolina						cell culture
SAMN07333032	BC168	PAIRED	A.Br.007	11	3	321	145	141	5430876	47.7484	2002734078	2002734078			Capra aegagrus	19-May-1978				USA: New Hampshire						cell culture
SAMN07333033	BC169	PAIRED	A.Br.007	11	3	897	345	25	5360641	79.3705	2002734080	2002734080			Environment	1976-02-09				USA: New Jersey						cell culture
SAMN07333034	BC170	PAIRED	A.Br.007	11	3	479	170	30	5455815	83.554	2002734081	2002734081			Environment	1976-02-09				USA: New Jersey						cell culture
SAMN07333055	BC191	PAIRED	A.Br.007	11	3	521	215	28	5451417	62.9191	2002734197	2002734197			Environment	11-May-1978				USA: North Carolina						cell culture
SAMN07333056	BC192	PAIRED	A.Br.007	11	2	441	140	19	5451159	88.1638	2002734213	2002734213			Environment	11-May-1978				USA: North Carolina						cell culture
SAMN07333057	BC193	PAIRED	A.Br.007	11	2	358	115	28	5272192	55.6186	2002734235	2002734235			Environment	11-May-1978				USA: North Carolina						cell culture
SAMN07333058	BC194	PAIRED	A.Br.007	11	3	308	122	28	5452545	60.6045	2002734240	2002734240			Environment	11-May-1978				USA: North Carolina						cell culture
SAMN07333059	BC195	PAIRED	A.Br.009	11	3	441	157	26	5494813	92.6795	2002734247	2002734247			Environment	1977-01-12				Haiti						cell culture
SAMN07333060	BC196	PAIRED	A.Br.007	11	3	608	236	27	5145807	40.1123	2002734251	2002734251			Environment	1976-02-23				USA: California						cell culture
SAMN07333061	BC197	PAIRED	A.Br.007	10	3	533	209	104	5416359	36.4823	2002734283	2002734283			Environment	1976-02-01				USA: New York						cell culture
SAMN07333062	BC198	PAIRED	A.Br.009	11	3	851	316	24	5266642	36.9288	2002734295	2002734295			Environment	1977-01-07				Haiti						cell culture
SAMN07333063	BC199	PAIRED	A.Br.008	11	3	550	185	24	5423917	83.6736	2002734322	2002734322				1964-09-15				Argentina						cell culture
SAMN07333064	BC200	PAIRED	A.Br.002	10	4	798	464	33	5445468	67.5392	2002734373	2002734373			Homo sapiens	01-May-2003				Hong Kong						cell culture
SAMN07333066	BC202	PAIRED	A.Br.007	11	3	2200	846	30	5451702	75.603	2002734583	2002734583			Ammotragus lervia	1905-06-23				USA: Texas						cell culture
SAMN07333067	BC203	PAIRED	A.Br.007	11	3	464	210	29	5451385	73.1535	2002734584	2002734584			Ammotragus lervia	1905-06-23				USA: Texas						cell culture
SAMN07333068	BC204	PAIRED	A.Br.007	11	3	662	249	32	5452348	73.9366	2002734585	2002734585			Ammotragus lervia	1905-06-23				USA: Texas						cell culture
SAMN07333075	BC211	PAIRED	A.Br.009	11	4	1279	756	30	5452320	90.0138	2002734633	2002734633			Bos taurus	1905-06-28				USA: Minnesota						cell culture
SAMN07333076	BC212	PAIRED	A.Br.009	10	3	317	139	31	5445112	69.7626	2002734634	2002734634			Bos taurus	1905-06-28				USA: Minnesota						cell culture
SAMN07333077	BC213	PAIRED	A.Br.009	11	3	403	212	30	5454051	76.8384	2002734635	2002734635			Bos taurus	1905-06-28				USA: Minnesota						cell culture
SAMN07333078	BC214	PAIRED	A.Br.009	11	3	1751	637	33	5450703	78.8533	2002734735	2002734735			Bos taurus					USA: South Dakota						cell culture
SAMN07333079	BC215	PAIRED	A.Br.009	11	3	1271	433	30	5448842	77.1904	2002734737	2002734737								USA: Texas						cell culture
SAMN07333080	BC216	PAIRED	A.Br.009	11	3	568	215	31	5448100	73.4246	2002734743	2002734743			Equus ferus caballus	2007-08-13				USA: Texas						cell culture
SAMN07333081	BC217	PAIRED	A.Br.001	11	3	797	429	30	5451104	81.1626	2002734744	2002734744			Odocoileus virginianus					USA: Texas						cell culture
SAMN07333082	BC218	PAIRED	A.Br.009	11	3	990	332	33	5444375	66.6625	2002734752	2002734752			Animal					USA: South Dakota						cell culture
SAMN07333083	BC219	PAIRED	A.Br.008	10	4	1177	678	30	5448971	83.07	2002734765	2002734765			Environment	1905-06-29				USA: Connecticut						cell culture
SAMN07333084	BC220	PAIRED	A.Br.009	11	3	578	222	33	5442652	78.1837	2002734826	2002734826			Bos taurus					USA: Mississippi						cell culture
SAMN07333155	BC291	PAIRED	A.Br.009	11	3	972	352	27	5453561	79.8772	3000015500	3000015500			Bos taurus	1992-06-11				USA: Nevada						cell culture
SAMN07333156	BC292	PAIRED	A.Br.009	11	2	938	312	27	5452928	74.5952	3000015501	3000015501			Bos taurus	1992-06-11				USA: Nevada						cell culture
SAMN07333157	BC293	PAIRED	A.Br.007	11	4	727	432	27	5452698	75.8744	3000015502	3000015502			Ovis aries	1996-04-09				USA: Oklahoma						cell culture
SAMN07333158	BC294	PAIRED	A.Br.009	11	3	816	314	25	5455528	82.1431	3000015503	3000015503			Bos taurus	1993-08-26				USA: South Dakota						cell culture
SAMN07333159	BC295	PAIRED	A.Br.009	11	3	662	274	24	5453916	73.6877	3000015504	3000015504			Bos taurus	1999-08-16				USA: South Dakota						cell culture
SAMN07333160	BC296	PAIRED	A.Br.009	10	2	697	212	25	5445532	71.9099	3000015505	3000015505			Ovis aries	1982-09-20				USA: South Dakota						cell culture
SAMN06161234	miseq	PAIRED	A.Br.002	11	4	4482	2528	132	5342876	74.8909	Bacillus anthracis Sterne 34F2 nanopore sequencing	Sterne 34F2				2015-11-17				not collected						cell culture
SAMN06173354	IL100059885	PAIRED	A.Br.002	11	4	1969	1263	28	5360588	155.804	FDAARGOS_341	FDAARGOS_341			Environment	2015-04-15				USA:MD
SAMEA92023168	unspecified	SINGLE	A.Br.002	11	3	662	337	39	5447300	129.881	ANSES_052			ERS1560812
SAMEA92023918	unspecified	SINGLE	A.Br.002	11	4	713	402	39	5445632	136.613	ANSES_054			ERS1560813
SAMEA92024668	unspecified	SINGLE	A.Br.008	11	3	1479	589	36	5419877	166.99	ANSES_056			ERS1560814
SAMEA92025418	unspecified	SINGLE	A.Br.002	10	4	168	97	107	5440185	34.4817	ANSES_058			ERS1560815
SAMEA92026168	unspecified	SINGLE	A.Br.008	10	2	1940	498	33	5438674	185.528	ANSES_059			ERS1560816
SAMEA92026918	unspecified	SINGLE	A.Br.008	10	2	1583	444	34	5442403	174.213	ANSES_060			ERS1560817
SAMEA92027668	unspecified	SINGLE	A.Br.008	10	2	1790	435	34	5437221	171.571	ANSES_061			ERS1560818
SAMN06350834	Sugar_1	PAIRED	A.Br.001	11	4	1686	962	108	5453531	49.7981	Sugar_1	Sugar_1			Homo sapiens
SAMN06350835	Sugar_2	PAIRED	A.Br.001	11	3	1518	807	145	5451861	46.1285	Sugar_2	Sugar_2			Homo sapiens
SAMN06350836	Sugar_3	PAIRED	A.Br.001	11	4	1636	889	96	5439621	52.4169	Sugar_3	Sugar_3			Homo sapiens
SAMEA4393189	unspecified	SINGLE	B.Br.004	10	2	1332	324	34	5436247	148.871	ANSES_115			ERS1304638
SAMEA4393190	unspecified	SINGLE	A.Br.008	11	3	1559	559	34	5447474	127.791	ANSES_116			ERS1304639
SAMEA4393191	unspecified	SINGLE	B.Br.004	9	2	233	62	107	5427958	30.5882	ANSES_117			ERS1304640
SAMEA4393192	unspecified	SINGLE	B.Br.004	10	2	307	71	96	5431906	44.1222	ANSES_119			ERS1304641
SAMEA4393193	unspecified	SINGLE	B.Br.004	10	2	1238	310	35	5435943	145.262	ANSES_120			ERS1304642
SAMEA4393194	unspecified	SINGLE	B.Br.004	10	2	1544	373	34	5435833	154.086	ANSES_123			ERS1304643
SAMEA4393195	unspecified	SINGLE	A.Br.008	10	2	173	54	101	5440844	35.8561	ANSES_124			ERS1304644
SAMEA4393196	unspecified	SINGLE	B.Br.004	10	2	1053	265	33	5391932	149.839	ANSES_126			ERS1304645
SAMEA4393197	unspecified	SINGLE	A.Br.008	11	3	1166	424	34	5447027	143.794	ANSES_136			ERS1304646
SAMEA4393198	unspecified	SINGLE	B.Br.004	9	2	323	103	58	5432860	78.8524	ANSES_139			ERS1304647
SAMEA4393199	unspecified	SINGLE	B.Br.004	10	2	336	106	60	5435725	75.2628	ANSES_140			ERS1304648
SAMEA4393200	unspecified	SINGLE	A.Br.008	10	3	173	81	94	5439202	38.9682	ANSES_143			ERS1304649
SAMEA4393201	unspecified	SINGLE	B.Br.004	10	2	1202	284	33	5436034	140.474	ANSES_017			ERS1304650
SAMEA4393202	unspecified	SINGLE	B.Br.004	10	2	1551	381	36	5437736	178.825	ANSES_018			ERS1304651
SAMEA4393203	unspecified	SINGLE	A.Br.008	11	3	1525	582	34	5447322	146.377	ANSES_030			ERS1304652
SAMEA4393204	unspecified	SINGLE	B.Br.004	9	2	365	98	74	5429334	60.532	ANSES_031			ERS1304653
SAMEA4393205	unspecified	SINGLE	B.Br.004	9	2	446	109	83	5428372	66.6386	ANSES_033			ERS1304654
SAMEA4393206	unspecified	SINGLE	A.Br.008	11	3	1781	684	34	5447370	169.523	ANSES_034			ERS1304655
SAMEA4393207	unspecified	SINGLE	B.Br.004	10	2	1250	314	35	5436263	152.097	ANSES_035			ERS1304656
SAMEA4393208	unspecified	SINGLE	B.Br.004	10	2	1905	490	35	5437188	174.754	ANSES_036			ERS1304657
SAMEA4393209	unspecified	SINGLE	B.Br.004	10	2	1840	468	35	5437182	195.321	ANSES_037			ERS1304658
SAMEA4393210	unspecified	SINGLE	B.Br.004	10	2	2027	511	35	5437331	179.331	ANSES_039			ERS1304659
SAMEA4393211	unspecified	SINGLE	B.Br.004	10	2	2365	580	35	5437695	186.732	ANSES_040			ERS1304660
SAMEA4393212	unspecified	SINGLE	B.Br.004	9	2	300	85	84	5429535	43.9997	ANSES_041			ERS1304661
SAMEA4393213	unspecified	SINGLE	B.Br.004	10	2	1951	476	35	5437214	177.252	ANSES_044			ERS1304662
SAMEA4393214	unspecified	SINGLE	B.Br.004	10	2	2323	567	35	5437222	226.951	ANSES_045			ERS1304663
SAMEA4393215	unspecified	SINGLE	B.Br.004	10	2	148	39	58	5435294	67.708	ANSES_050			ERS1304664
SAMEA4393216	unspecified	SINGLE	B.Br.004	10	2	2694	688	35	5437238	249.045	ANSES_051			ERS1304665
SAMEA4393218	unspecified	SINGLE	B.Br.004	10	2	1596	391	38	5438103	169.547	ANSES_064			ERS1304667
SAMEA4393219	unspecified	SINGLE	B.Br.004	10	2	2281	539	35	5437100	173.171	ANSES_066			ERS1304668
SAMEA4393220	unspecified	SINGLE	B.Br.004	10	2	2233	583	36	5437145	183.627	ANSES_067			ERS1304669
SAMEA4393221	unspecified	SINGLE	B.Br.004	10	2	1650	394	34	5435643	173.385	ANSES_072			ERS1304670
SAMEA4393222	unspecified	SINGLE	B.Br.004	10	2	1510	354	33	5435524	150.327	ANSES_073			ERS1304671
SAMEA4393223	unspecified	SINGLE	B.Br.004	10	2	1800	445	33	5436017	168.232	ANSES_075			ERS1304672
SAMEA4393224	unspecified	SINGLE	B.Br.004	10	2	1288	275	32	5431672	142.643	ANSES_077			ERS1304673
SAMEA4393225	unspecified	SINGLE	B.Br.004	10	2	1690	404	33	5435527	155.696	ANSES_079			ERS1304674
SAMEA4393226	unspecified	SINGLE	B.Br.004	10	2	394	85	58	5434641	80.2955	ANSES_79-80			ERS1304675
SAMEA4393227	unspecified	SINGLE	B.Br.004	10	2	1682	406	33	5436016	157.471	ANSES_080			ERS1304676
SAMEA4393228	unspecified	SINGLE	B.Br.004	10	2	1255	305	32	5435435	143.545	ANSES_082			ERS1304677
SAMEA4393229	unspecified	SINGLE	A.Br.008	11	3	1093	426	34	5447105	146.87	ANSES_087			ERS1304678
SAMEA4393230	unspecified	SINGLE	A.Br.008	11	3	1136	404	34	5446759	130.232	ANSES_093			ERS1304679
SAMEA4393231	unspecified	SINGLE	A.Br.008	11	3	1822	668	33	5446438	187.092	ANSES_095			ERS1304680
SAMEA4393232	unspecified	SINGLE	B.Br.004	10	2	1039	276	35	5435868	132.207	ANSES_97-140			ERS1304681
SAMEA4393233	unspecified	SINGLE	B.Br.004	10	2	1683	404	35	5437140	172.002	ANSES_098			ERS1304682
SAMEA4393234	unspecified	SINGLE	A.Br.008	10	3	248	96	96	5441450	45.4546	ANSES_099			ERS1304683
SAMEA4393235	unspecified	SINGLE	B.Br.004	10	2	1492	383	36	5437849	168.33	CNEVA-9066			ERS1304684
SAMEA4393236	unspecified	SINGLE	A.Br.006	10	1	208	32	109	5441428	32.5825	ANSES_091			ERS1304685
SAMN04884952		PAIRED	A.Br.008	11	3	944	506	43	5352474	80.4354	ASC613					14-Oct-2011				Kyrgyzstan: Jalal-Abad Province						Cultured isolate
SAMN04884953		PAIRED	A.Br.008	11	4	732	428	46	5350779	72.7728	ASC614					14-Oct-2011				Kyrgyzstan: Jalal-Abad Province						Cultured isolate
SAMEA4393131	unspecified	SINGLE	B.Br.004	10	2	1919	548	35	5437180	201.752	ANSES_08-06			ERS1304580
SAMEA4393132	unspecified	SINGLE	A.Br.002	11	5	607	498	40	5445646	139.127	ANSES_08-07			ERS1304581
SAMEA4393133	unspecified	SINGLE	A.Br.002	11	5	556	541	41	5445791	137.429	ANSES_08-09			ERS1304582
SAMEA4393134	unspecified	SINGLE	A.Br.002	11	5	736	622	39	5445287	191.605	ANSES_08-10			ERS1304583
SAMEA4393135	unspecified	SINGLE	A.Br.002	11	5	603	502	40	5445656	139.661	ANSES_08-11			ERS1304584
SAMEA4393136	unspecified	SINGLE	A.Br.002	11	4	924	729	39	5445563	201.15	ANSES_08-13			ERS1304585
SAMEA4393137	unspecified	SINGLE	A.Br.002	10	4	111	87	101	5437356	32.4946	ANSES_08-14			ERS1304586
SAMEA4393138	unspecified	SINGLE	A.Br.002	11	4	661	526	40	5445749	155.044	ANSES_08-15			ERS1304587
SAMEA4393139	unspecified	SINGLE	A.Br.002	11	5	749	629	40	5445640	167.889	ANSES_08-16			ERS1304588
SAMEA4393140	unspecified	SINGLE	A.Br.002	11	5	648	533	40	5445723	145.426	ANSES_08-19			ERS1304589
SAMEA4393141	unspecified	SINGLE	A.Br.002	11	4	279	222	67	5445872	79.9306	ANSES_08-20			ERS1304590
SAMEA4393142	unspecified	SINGLE	A.Br.002	11	4	1001	810	39	5445702	162.97	ANSES_08-21-1			ERS1304591
SAMEA4393143	unspecified	SINGLE	A.Br.002	11	4	1246	944	39	5445545	197.06	ANSES_08-21-2			ERS1304592
SAMEA4393144	unspecified	SINGLE	A.Br.002	11	5	923	799	40	5445539	147.99	ANSES_08-21-3			ERS1304593
SAMEA4393145	unspecified	SINGLE	A.Br.002	11	5	929	799	39	5445684	156.46	ANSES_08-22-2			ERS1304594
SAMEA4393146	unspecified	SINGLE	A.Br.002	10	4	190	155	92	5437663	45.6249	ANSES_08-24			ERS1304595
SAMEA4393147	unspecified	SINGLE	A.Br.002	11	5	244	222	65	5443606	76.427	ANSES_08-25			ERS1304596
SAMEA4393148	unspecified	SINGLE	A.Br.002	11	5	1296	1067	40	5445731	195.678	ANSES_08-26			ERS1304597
SAMEA4393149	unspecified	SINGLE	A.Br.002	11	4	997	758	42	5445879	144.929	ANSES_08-27			ERS1304598
SAMEA4393150	unspecified	SINGLE	A.Br.002	11	4	1047	760	39	5445684	147.61	ANSES_08-28			ERS1304599
SAMEA4393151	unspecified	SINGLE	A.Br.002	11	4	1167	904	39	5445811	147.637	ANSES_08-29			ERS1304600
SAMEA4393152	unspecified	SINGLE	A.Br.008	11	3	1521	593	34	5447331	170.108	ANSES_09-08			ERS1304601
SAMEA4393153	unspecified	SINGLE	A.Br.008	11	3	1728	682	35	5447268	165.58	ANSES_09-13			ERS1304602
SAMEA4393154	unspecified	SINGLE	B.Br.004	10	2	2032	558	32	5435482	179.809	ANSES_09-28			ERS1304603
SAMEA4393155	unspecified	SINGLE	B.Br.004	10	2	1378	306	32	5435435	164.606	ANSES_09-29			ERS1304604
SAMEA4393156	unspecified	SINGLE	B.Br.004	10	2	1418	343	32	5435177	158.261	ANSES_09-30			ERS1304605
SAMEA4393157	unspecified	SINGLE	B.Br.004	10	2	873	218	32	5435395	139.22	ANSES_09-32			ERS1304606
SAMEA4393158	unspecified	SINGLE	B.Br.004	10	2	1335	341	32	5435395	166.539	ANSES_09-33			ERS1304607
SAMEA4393159	unspecified	SINGLE	B.Br.004	10	2	2066	460	32	5435429	215.19	ANSES_09-34			ERS1304608
SAMEA4393160	unspecified	SINGLE	B.Br.004	10	2	1158	295	32	5435434	145.497	ANSES_09-35			ERS1304609
SAMEA4393161	unspecified	SINGLE	B.Br.004	10	2	1362	334	32	5435433	158.981	ANSES_09-36			ERS1304610
SAMEA4393162	unspecified	SINGLE	B.Br.004	10	2	1899	527	33	5435529	185.625	ANSES_09-38			ERS1304611
SAMEA4393163	unspecified	SINGLE	B.Br.004	10	2	1430	386	32	5435434	169.167	ANSES_09-39			ERS1304612
SAMEA4393164	unspecified	SINGLE	B.Br.004	10	2	1649	441	32	5435437	187.573	ANSES_09-40			ERS1304613
SAMEA4393166	unspecified	SINGLE	B.Br.004	10	2	734	229	34	5436389	88.3353	ANSES_09-42			ERS1304615
SAMEA4393167	unspecified	SINGLE	B.Br.004	10	2	1341	330	32	5435433	163.773	ANSES_09-43			ERS1304616
SAMEA4393168	unspecified	SINGLE	B.Br.004	10	2	1583	362	32	5435615	175.998	ANSES_09-44			ERS1304617
SAMEA4393169	unspecified	SINGLE	B.Br.004	10	2	733	193	33	5436717	134.572	ANSES_09-45			ERS1304618
SAMEA4393170	unspecified	SINGLE	B.Br.004	9	2	232	69	96	5426627	37.2791	ANSES_09-46			ERS1304619
SAMEA4393171	unspecified	SINGLE	A.Br.008	11	2	393	121	58	5447215	74.5206	ANSES_100			ERS1304620
SAMEA4393172	unspecified	SINGLE	A.Br.008	11	3	1441	567	34	5446834	174.267	ANSES_102			ERS1304621
SAMEA4393173	unspecified	SINGLE	A.Br.008	11	3	1025	412	34	5446793	130.892	ANSES_103			ERS1304622
SAMEA4393174	unspecified	SINGLE	A.Br.008	11	3	1336	446	34	5446701	144.402	ANSES_104			ERS1304623
SAMEA4393175	unspecified	SINGLE	B.Br.004	10	2	1875	398	32	5435434	181.485	ANSES_105			ERS1304624
SAMEA4393176	unspecified	SINGLE	B.Br.004	10	2	1550	414	32	5435558	145.892	ANSES_106			ERS1304625
SAMEA4393177	unspecified	SINGLE	B.Br.004	10	2	1554	379	33	5436120	146.296	ANSES_107			ERS1304626
SAMEA4393178	unspecified	SINGLE	B.Br.004	10	2	1562	409	33	5436115	149.699	ANSES_108			ERS1304627
SAMEA4393179	unspecified	SINGLE	B.Br.004	10	2	995	242	34	5436079	126.532	ANSES_109			ERS1304628
SAMEA4393180	unspecified	SINGLE	A.Br.002	11	4	420	335	41	5446092	98.2503	ANSES_11-04			ERS1304629
SAMEA4393181	unspecified	SINGLE	A.Br.008	11	3	1542	596	35	5447098	144.421	ANSES_11-05			ERS1304630
SAMEA4393182	unspecified	SINGLE	B.Br.004	9	2	280	83	96	5424779	40.3715	ANSES_11-08			ERS1304631
SAMEA4393183	unspecified	SINGLE	B.Br.004	10	2	1225	285	34	5437101	154.048	ANSES_11-09			ERS1304632
SAMEA4393184	unspecified	SINGLE	B.Br.004	10	2	1245	285	36	5437149	150.788	ANSES_11-10			ERS1304633
SAMEA4393185	unspecified	SINGLE	B.Br.004	10	2	320	84	57	5436259	74.6192	ANSES_11-11			ERS1304634
SAMEA4393186	unspecified	SINGLE	B.Br.004	10	2	1011	262	33	5436235	133.999	ANSES_112			ERS1304635
SAMEA4393187	unspecified	SINGLE	B.Br.004	10	2	1363	366	35	5436605	139.286	ANSES_113			ERS1304636
SAMEA4393188	unspecified	SINGLE	B.Br.004	10	2	405	110	59	5437088	74.2749	ANSES_114			ERS1304637
SAMN04884948		PAIRED	A.Br.008	11	4	746	446	152	5346015	23.1627	ASC609					14-Oct-2011				Kyrgyzstan: Jalal-Abad Province						Cultured isolate
SAMN04884949		PAIRED	A.Br.008	11	4	919	534	70	5354923	35.5415	ASC610					14-Oct-2011				Kyrgyzstan: Jalal-Abad Province						Cultured isolate
SAMN04884950		PAIRED	A.Br.008	11	3	823	412	79	5349554	33.2023	ASC611					14-Oct-2011				Kyrgyzstan: Jalal-Abad Province						Cultured isolate
SAMN04884951		PAIRED	A.Br.008	11	4	619	369	102	5342400	14.7088	ASC612					14-Oct-2011				Kyrgyzstan: Jalal-Abad Province						Cultured isolate
SAMN04283829	A0001	PAIRED	A.Br.003	11	2	252	79	25	5456657	49.6547	A0001	A0001	39							Turkey	38.57 N 35.14 E
SAMN04283859	A0032	PAIRED	A.Br.008	11	3	605	227	30	5452884	71.5125	A0032	A0032	22/32							China	35.51 N 104.11 E
SAMN04283816	A0081	PAIRED	A.Br.004	11	3	257	92	29	5459275	48.2961	A0081	A0081	42/3			1998				Germany	51.9 N 10.27 E
SAMN04283814	A0096	PAIRED	A.Br.004	11	3	214	91	30	5459246	39.1694	A0096	A0096	IIae			1939				South Africa	30.33 S 22.56 E
SAMN04283815	A0097	PAIRED	A.Br.004	11	3	426	189	31	5460277	81.9631	A0097	A0097	IIad			1938				South Africa	30.33 S 22.56 E
SAMN04283830	A0103	PAIRED	A.Br.003	11	3	275	95	25	5362230	51.4134	A0103	A0103	3 Samsun		Bos taurus					Turkey	38.57 N 35.14 E
SAMN04283831	A0148	PAIRED	A.Br.003	11	3	323	115	61	5473620	74.1708	A0148	A0148	31		Homo sapiens	1990				Turkey	38.57 N 35.14 E
SAMN04283864	A0150	PAIRED	A.Br.008	11	3	285	108	36	5446586	53.4715	A0150	A0150	33		Homo sapiens	1995				Turkey	38.57 N 35.14 E
SAMN04283883	A0303	PAIRED	A.Br.008	11	3	540	201	25	5453818	63.1572	A0303	A0303	81-173C-2		Bos taurus					Canada	56.7 N 106.20 W
SAMN04283849	A0362	PAIRED	A.Br.008	11	3	473	160	29	5449400	58.3008	A0362	A0362	B6273/93		Bos taurus					Norway	60.28 N 8.28 E
SAMN04283868	A0401	PAIRED	A.Br.008	11	3	406	146	33	5451582	58.6304	A0401	A0401	CNEVA 7193		Bos taurus					France	46.13 N 2.12 E
SAMN04283862	A0417	PAIRED	A.Br.008	11	3	636	237	29	5452236	82.5561	A0417	A0417	1998-02-01							Hungary	47.9 N 19.30 E
SAMN04283850	A0628	PAIRED	A.Br.008	11	3	488	184	42	5455451	64.6362	A0628	A0628	63375			1981				China	35.51 N 104.11 E
SAMN04283857	A0675	PAIRED	A.Br.008	11	3	507	195	31	5447567	61.0857	A0675	A0675	63430			1982				China	35.51 N 104.11 E
SAMN04283858	A0696	PAIRED	A.Br.008	11	2	648	211	30	5446117	64.2292	A0696	A0696	63451			1982				China	35.51 N 104.11 E
SAMN04283879	A0843	PAIRED	A.Br.008	11	3	361	140	33	5452535	32.038	A0843	A0843	Ba 005		Ovis aries	1993				Italy	41.52 N 12.34 E
SAMN04283867	A0847	PAIRED	A.Br.008	11	3	1195	423	28	5451240	146.031	A0847	A0847	Ba 009		Ovis aries	1997				Italy	41.52 N 12.34 E
SAMN04283880	A0853	PAIRED	A.Br.008	11	3	570	212	35	5451251	77.9255	A0853	A0853	Ba 017		Bos taurus	1999				Italy	41.52 N 12.34 E
SAMN04283881	A0854	PAIRED	A.Br.008	11	3	404	144	41	5451870	41.6486	A0854	A0854	Ba 019		Bos taurus	1999				Italy	41.52 N 12.34 E
SAMN04283882	A0860	PAIRED	A.Br.008	11	3	531	184	26	5452635	68.2293	A0860	A0860	Ba 026		Ovis aries	1984				Italy	41.52 N 12.34 E
SAMN04283870	A0862a	PAIRED	A.Br.008	11	2	952	221	29	5451006	84.0129	A0862a	A0862a	Ba 028		Ovis aries	1984				Italy	41.52 N 12.34 E
SAMN04283871	A0862b	PAIRED	A.Br.008	11	2	206	58	32	5451132	31.5489	A0862b	A0862b	Ba 028		Ovis aries	1984				Italy	41.52 N 12.34 E
SAMN04283869	A0878	PAIRED	A.Br.008	11	3	1695	673	31	5151960	173.041	A0878	A0878	44							Italy	41.52 N 12.34 E
SAMN04283875	A0881	PAIRED	A.Br.008	11	3	1019	340	28	5450775	100.943	A0881	A0881	938/D/99		Homo sapiens					Italy	41.52 N 12.34 E
SAMN04283873	A0891	PAIRED	A.Br.008	11	3	407	140	31	5410987	42.2917	A0891	A0891	028/CE		Capra aegagrus hircus	1989				Italy	41.52 N 12.34 E
SAMN04283874	A0893	PAIRED	A.Br.008	11	3	300	118	30	5446691	57.932	A0893	A0893	Ba 124, 030/CE		Capra aegagrus hircus	1996				Italy	41.52 N 12.34 E
SAMN04283872	A0894	PAIRED	A.Br.008	11	2	1431	476	26	5452355	137.225	A0894	A0894	Ba 125, 031/CE		Capra aegagrus hircus	1997				Italy	41.52 N 12.34 E
SAMN04283845	A1033	PAIRED	A.Br.008	11	3	1149	442	27	5454128	123.566	A1033	A1033	2		Bos taurus					Albania	41.9 N 20.10 E
SAMN04283877	A1050	PAIRED	A.Br.008	11	3	699	270	28	5459695	117.983	A1050	A1050	Ba 053, 1191/LZ (1191D)		Bos taurus					Italy	41.52 N 12.34 E
SAMN04283809	A1058	PAIRED	A.Br.007	11	3	3165	1171	31	5490966	81.5258	A1058	A1058	2000031030		Bos taurus	1957				USA	37.5 N 95.42 W
SAMN04283812	A1063	PAIRED	A.Br.007	11	3	1179	442	21	5177935	94.6631	A1063	A1063	2000031044			1960				USA	37.5 N 95.42 W
SAMN04283876	A1082	PAIRED	A.Br.008	11	2	778	247	41	5454823	74.3739	A1082	A1082	Ba 051, 3870/LZ		Bos taurus					Italy	41.52 N 12.34 E
SAMN04283818	A1101	PAIRED	A.Br.004	11	3	334	115	24	5457770	59.4506	A1101	A1101	242		Bos taurus					Argentina	38.24 S 63.37 W
SAMN04283819	A1102	PAIRED	A.Br.004	11	3	310	124	29	5457979	60.01	A1102	A1102	290		Sus scrofa domesticus					Argentina	38.24 S 63.37 W
SAMN04283846	A11193	PAIRED	A.Br.008	11	3	536	247	30	5454535	78.7688	A11193	A11193	3186, BUL 38		Bos taurus					Bulgaria	42.44 N 25.29 E
SAMN04283847	A11194	PAIRED	A.Br.008	11	3	536	188	24	5454149	77.7258	A11194	A11194	3187, BUL 39		Bos taurus					Bulgaria	42.44 N 25.29 E
SAMN04283799	A2075	PAIRED	A.Br.006	10	4	376	296	35	5387878	77.7541	A2075	A2075	TZ14, D99-2249 S/N 1		Papio	1999				Tanzania	6.22 S 34.53 E
SAMN04283798	A2079	PAIRED	A.Br.006	11	3	204	73	36	5450866	47.4218	A2079	A2079	TZ18, D99-2664 S/N 5		Aepyceros melampus	1999				Tanzania	6.22 S 34.53 E
SAMN04283884	A3802	PAIRED	A.Br.008	11	4	1850	1080	33	5448609	88.5065	A3802	A3802	2006201031			2006				Cote d'Ivoire	7.32 N 5.32 W
SAMEA3720263	unspecified	PAIRED	A.Br.008	11	3	2179	799	25	5451992	265.238	ANSES_101	ANSES_101		ERS1027412		1999
SAMEA3720264	unspecified	PAIRED	A.Br.008	11	3	2157	856	25	5452747	265.065	ANSES_118	ANSES_118		ERS1027413		1996
SAMEA3720265	unspecified	PAIRED	A.Br.008	11	3	2714	967	25	5452870	327.784	ANSES_122	ANSES_122		ERS1027414		1992
SAMEA3720266	unspecified	PAIRED	A.Br.008	11	3	2706	1032	25	5452744	325.829	ANSES_32	ANSES_32		ERS1027415		2007
SAMEA3720267	unspecified	PAIRED	A.Br.008	11	3	4510	1759	27	5423000	412.589	ANSES_86	ANSES_86		ERS1027416		1982
SAMEA3720268	unspecified	PAIRED	A.Br.008	11	3	3234	1198	29	5452456	118.395	ANSES_88	ANSES_88		ERS1027417		1990
SAMEA3720269	unspecified	PAIRED	A.Br.008	11	3	3056	1137	25	5452149	299.896	ANSES_89	ANSES_89		ERS1027418		1984
SAMEA3720270	unspecified	PAIRED	A.Br.008	10	3	449	161	29	5444615	85.3543	ANSES_90	ANSES_90		ERS1027419		1986
SAMEA3720271	unspecified	PAIRED	A.Br.008	11	3	717	272	28	5452144	160.378	ANSES_92	ANSES_92		ERS1027420		1989
SAMEA3720272	unspecified	PAIRED	A.Br.008	11	3	3069	1136	24	5451599	347.293	ANSES_94	ANSES_94		ERS1027421		1991
SAMN04283832	A0002	PAIRED	A.Br.003	11	3	335	122	21	5272605	74.8505	A0002	A0002	40							Turkey	38.57 N 35.14 E
SAMN04283803	A0006	PAIRED	A.Br.006	11	3	612	217	30	5452998	82.2689	A0006	A0006	97/F127							Australia	25.16 S 133.46 E
SAMN04283800	A0017	PAIRED	A.Br.006	10	3	169	76	31	5444853	36.4225	A0017	A0017	1932-07-01							Zambia	13.8 S 27.50 E
SAMN04283797	A0026	PAIRED	A.Br.006	11	3	642	239	43	5454445	79.138	A0026	A0026	16/32		Equus caballus	1992				United Kingdom: England	52.21 N 1.10 W
SAMN04283860	A0033	PAIRED	A.Br.008	11	3	622	266	31	5452495	68.2244	A0033	A0033	23/32							China	35.51 N 104.11 E
SAMN04283848	A0062	PAIRED	A.Br.008	11	3	798	295	27	5451394	118.808	A0062	A0062	100004							Poland	51.55 N 19.8 E
SAMN04283833	A0083	PAIRED	A.Br.003	11	3	840	351	61	5448252	57.9746	A0083	A0083	36/1							Germany	51.9 N 10.27 E
SAMN04283839	A0088	PAIRED	A.Br.003	11	3	1187	462	72	5462935	32.128	A0088	A0088	V20							South Africa	30.33 S 22.56 E
SAMN04283795	A0091	PAIRED	B.Br.002	10	2	1239	276	25	5443407	179.514	A0091	A0091	XXVII			1939				South Africa	30.33 S 22.56 E
SAMN04283813	A0094	PAIRED	A.Br.004	11	3	1514	588	24	5458040	250.845	A0094	A0094	V22			1949				South Africa	30.33 S 22.56 E
SAMN04283804	A0128	PAIRED	A.Br.006	11	3	375	146	34	5450645	83.5156	A0128	A0128	V36							South Africa	30.33 S 22.56 E
SAMN04283836	A0224	PAIRED	A.Br.003	11	3	1564	632	34	5449654	73.5454	A0224	A0224	97-2241/10							Australia	25.16 S 133.46 E
SAMN04283863	A0241	PAIRED	A.Br.008	11	2	7076	1462	49	5368135	195.665	A0241	A0241	2021-06-01		Capra aegagrus hircus					Turkey	38.57 N 35.14 E
SAMN04283865	A0245	PAIRED	A.Br.008	11	3	3004	1119	27	5453570	351.32	A0245	A0245	2021-06-02		Bos taurus					Turkey	38.57 N 35.14 E
SAMN04283866	A0293	PAIRED	A.Br.008	11	3	3461	1314	73	5460854	108.976	A0293	A0293	2PT		Ovis aries					Italy	41.52 N 12.34 E
SAMN04283810	A0363	PAIRED	A.Br.007	11	3	1098	371	28	5450769	78.7778	A0363	A0363	B648/82		Bos taurus					Norway	60.28 N 8.28 E
SAMN04283808	A0380	PAIRED	A.Br.007	11	2	249	81	34	5447487	37.6929	A0380	A0380	102							Ireland	53.24 N 8.14 W
SAMN04283835	A0386	PAIRED	A.Br.003	11	3	640	235	37	5455008	82.1035	A0386	A0386	118		Homo sapiens					United Kingdom: Scotland	56.29 N 4.12 W
SAMN04283834	A0404	PAIRED	A.Br.003	11	2	1968	521	27	5451439	82.6989	A0404	A0404	CS176(#1)		Homo sapiens					India	20.35 N 78.57 E
SAMN04283841	A0455	PAIRED	A.Br.003	10	3	530	182	29	5443189	82.6221	A0455	A0455	MOZ-8		Bos taurus					Mozambique	18.39 S 35.31 E
SAMN04283806	A0464	PAIRED	A.Br.006	10	2	1525	390	30	5445648	79.13	A0464	A0464	Pangkep		Bos taurus					Indonesia	0.47 S 113.55 E
SAMN04283811	A0478	PAIRED	A.Br.007	11	3	1056	427	36	5450448	76.8693	A0478	A0478	S13-2							Spain	40.27 N 3.44 W
SAMN04283855	A0481	PAIRED	A.Br.008	11	4	72	42	31	5348965	17.975	A0481	A0481	STI I-2							Russia	61.31 N 105.19 E
SAMN04283856	A0485	PAIRED	A.Br.008	11	4	401	229	26	5357448	99.1165	A0485	A0485	STI-89							Russia	61.31 N 105.19 E
SAMN04283802	A0530	PAIRED	A.Br.006	11	2	149	39	30	5350281	46.4474	A0530	A0530	6103; 6B		Loxodonta					Botswana	22.19 S 24.41 E
SAMN04283801	A0533	PAIRED	A.Br.006	11	3	576	199	30	5449883	76.802	A0533	A0533	6461		Capra aegagrus hircus					South Africa	30.33 S 22.56 E
SAMN04283861	A0604	PAIRED	A.Br.008	11	2	942	204	31	5451601	81.6509	A0604	A0604	63351			1981				China	35.51 N 104.11 E
SAMN04283807	A0615	PAIRED	A.Br.007	11	3	854	295	30	5452181	80.5606	A0615	A0615	63362			1981				China	35.51 N 104.11 E
SAMN04283837	A0656	PAIRED	A.Br.003	11	4	265	162	32	5452336	66.1515	A0656	A0656	63411			1982				China	35.51 N 104.11 E
SAMN04283838	A0659	PAIRED	A.Br.003	11	4	276	152	31	5452162	62.8632	A0659	A0659	63414			1982				China	35.51 N 104.11 E
SAMN04283885	A0684	PAIRED	A.Br.008	11	3	4221	1571	34	5458626	167.198	A0684	A0684	63439			1982				China	35.51 N 104.11 E
SAMN04283844	A1032	PAIRED	A.Br.008	11	2	3032	994	68	5460153	100.34	A1032	A1032	1		Capra aegagrus hircus					Albania	41.9 N 20.10 E
SAMN04283843	A1035	PAIRED	A.Br.008	11	3	3689	1396	171	5493995	40.3991	A1035	A1035	4		Ovis aries					Albania	41.9 N 20.10 E
SAMN04283817	A1096	PAIRED	A.Br.004	11	2	335	103	33	5452585	70.5344	A1096	A1096	76482		Bos taurus					Argentina	38.24 S 63.37 W
SAMN04283842	A3716	PAIRED	A.Br.003	11	3	1177	461	34	5449622	73.4138	A3716	A3716	Etosha60		Equus zebra	2006				Namibia	22.57 S 18.29 E
SAMD00002586	Bacillus anthracis strains isolated in Zambia	PAIRED	A.Br.006	10	3	1577	647	30	5452789	89.4981	DRS013044
SAMD00002588	Bacillus anthracis strains isolated in Zambia	PAIRED	A.Br.006	11	2	350	113	87	5463794	30.4308	SAMD00002588			DRS013051
SAMD00002589	Bacillus anthracis strains isolated in Zambia	PAIRED	A.Br.006	11	3	2196	782	29	5452412	57.9345	SAMD00002589			DRS013049
SAMD00002591	Bacillus anthracis strains isolated in Zambia	PAIRED	A.Br.006	11	3	1493	604	31	5461430	144.069	SAMD00002591			DRS013050
SAMD00002593	Bacillus anthracis strains isolated in Zambia	PAIRED	A.Br.006	11	2	3220	1038	44	5458747	54.7994	SAMD00002593			DRS013048
SAMN03862112	BANT015-LIB-1	PAIRED	A.Br.002	11	4	5080	2738	59	5455765	76.2832	BANT015	A0389				1996-02-01				Indonesia: West Java
SAMN03862113	BANT016-LIB-1	PAIRED	A.Br.006	10	3	3668	1663	75	5447633	69.0885	BANT016	A0021				1997-10-01				Zambia: Western Province
SAMN03010432	1000141	PAIRED	A.Br.008	11	3	2163	815	42	5456492	88.7146	BBE	35				20-Oct-1991				Turkey: Yozgat
SAMN03024436	BBG_GCCAAT	PAIRED	A.Br.008	11	2	3197	692	22	5243366	101.915	BBG	Pasteur
SAMN03010430	1000138.2.BBH_1IKJS	PAIRED	A.Br.008	10	3	1015	381	24	5353753	106.484	BBH	PAK-1				1978-01-19				Pakistan
SAMN03174509	1ILAG	PAIRED	C.Br.001	11	3	1608	587	30	5505949	101.555	BBI	2002013094				1956				USA						Microbial isolate
SAMN03174509	1ILAG	PAIRED	C.Br.001	11	3	1608	587	30	5505949	101.555	BBI	2002013094				1956				USA						Microbial isolate
SAMN03010431	S000794	PAIRED	A.Br.002	10	4	39937	22635	35	5353892	231.265	BCU	Sterne								USA
SAMN02732407	BDF_STD	PAIRED	A.Br.008	11	2	513	101	22	5241335	126.269	BDF	Smith 1013	Pasteur-like
SAMN03092715	D1M8RACXX	PAIRED	A.Br.004	11	3	1745	708	23	5358080	116.552	BFG	V770-NP-1R				1951				USA: Florida
SAMN03010433	BHC_Std	PAIRED	A.Br.007	11	3	6184	2108	27	5452979	116.296	BHC_1	Vollum 1B				1951				USA
SAMN03010427	BHD_Std	PAIRED	B.Br.002	10	2	6926	1656	25	5438522	111.96	BHD_1	BA1035				Not Available				South Africa
SAMN02736984	BHF_STD	PAIRED	C.Br.001	11	3	4937	1770	19	5275520	111.983	BHF_1	2000031021								USA: Louisiana
SAMN03010426	BHH_Illumina	PAIRED	A.Br.004	10	2	3384	823	30	5443037	114.056	BHH_1	BA1015				1939				USA: Maryland
SAMN03790808		PAIRED	A.Br.008	11	3	715	274	49	5443940	38.6439	London_500	London_500				2006-12-01				United Kingdom: London						Cultured isolate
SAMN03790809		PAIRED	A.Br.008	10	3	814	294	43	5354957	49.6204	London_501	London_501				2006-12-01				United Kingdom: London						Cultured isolate
SAMD00002587	Bacillus anthracis strains isolated in Zambia	PAIRED	A.Br.006	11	3	1147	447	35	5459338	92.5095	SAMD00002587			DRS013046
SAMD00002592	Bacillus anthracis strains isolated in Zambia	PAIRED	A.Br.006	11	3	1713	647	36	5454744	59.9554	SAMD00002592			DRS013045
SAMEA3735716	unspecified	PAIRED	A.Br.002	11	4	537	362	32	5449704	72.2171	DK7	A		ERS765253		1935
SAMEA3735734	unspecified	PAIRED	A.Br.002	11	3	580	280	34	5450270	73.151	DK8	B		ERS765254		1935
SAMEA3735735	unspecified	PAIRED	A.Br.008	11	3	789	274	27	5452061	110.603	DK10	D		ERS765256		1973
SAMEA3735739	unspecified	PAIRED	A.Br.006	11	4	575	311	31	5447050	74.4972	DK11	E		ERS765257		1937
SAMEA3735924	unspecified	PAIRED	A.Br.008	11	3	634	247	30	5451997	73.4138	DK1	K169/66		ERS765247		1966
SAMEA3735929	unspecified	PAIRED	A.Br.001	11	3	552	293	29	5449250	74.3064	DK3	K35/88		ERS765249		1988
SAMEA3735948	unspecified	PAIRED	A.Br.001	11	3	604	298	30	5450240	72.8372	DK2	K670/88		ERS765248		1988
SAMEA3735958	unspecified	PAIRED	A.Br.003	11	3	708	273	33	5448692	71.7069	DK5	1409		ERS765251		1974
SAMEA3735959	unspecified	PAIRED	A.Br.006	10	3	723	260	28	5450218	105.392	DK6	K836		ERS765252		1968
SAMEA3736003	unspecified	PAIRED	A.Br.002	11	4	627	350	31	5449515	72.9132	DK4	K929		ERS765250		1966
SAMEA3736006	unspecified	PAIRED	A.Br.002	9	4	495	313	32	5442142	73.6805	DK9	C		ERS765255		1960
SAMN03566004	Bacillus_anthracis_A4564	PAIRED	A.Br.008	11	4	484	291	29	5455617	94.8056	A4564	A4564			Homo sapiens	2009				Germany:Aachen	50.46 N 6.5 E
SAMN03566005	Bacillus_anthracis_A4565	PAIRED	A.Br.008	11	4	405	231	29	5455382	73.0743	A4565	A4565			Homo sapiens	2010				Germany:Aachen	50.46 N 6.5 E
SAMN03566006	Bacillus_anthracis_A4566	PAIRED	A.Br.008	11	3	324	173	30	5470421	57.5363	A4566	A4566			Homo sapiens	2012				Denmark:Copenhagen	55.40 N 12.34 E
SAMN03566007	Bacillus_anthracis_A4567	PAIRED	A.Br.008	11	3	387	206	29	5455632	68.2987	A4567	A4567			Homo sapiens	2012				Denmark:Copenhagen	55.40 N 12.34 E
SAMN03566008	Bacillus_anthracis_A4568	PAIRED	A.Br.008	11	4	352	199	27	5455035	63.5502	A4568	A4568			Homo sapiens	2000				Norway:Oslo	59.54 N 10.45 E
SAMN03566009	Bacillus_anthracis_A4571	PAIRED	A.Br.008	11	4	419	264	30	5455051	66.8522	A4571	A4571			Homo sapiens	2012				Germany:Regensburg	49 N 12.6 E
SAMN03566003	Bacillus_anthracis_A4574	PAIRED	A.Br.008	11	3	636	332	28	5455045	69.3764	A4574	A4574			Homo sapiens	2009				United Kingdom: Scotland, Glasgow	55.51 N 4.15 W
SAMN03566010	Bacillus_anthracis_A4575	PAIRED	A.Br.008	11	4	299	181	30	5455469	52.0647	A4575	A4575			Homo sapiens	2009				United Kingdom: Scotland, Glasgow	55.51 N 4.15 W
SAMN03566011	Bacillus_anthracis_A4576	PAIRED	A.Br.008	11	4	353	202	31	5455680	68.4437	A4576	A4576			Homo sapiens	2010				United Kingdom: Scotland, Dundee	56.27 N 2.58 W
SAMN03566012	Bacillus_anthracis_A4577	PAIRED	A.Br.008	11	3	382	200	31	5455142	64.8023	A4577	A4577			Homo sapiens	2010				United Kingdom: Scotland, Glasgow	55.51 N 4.15 W
SAMN03566013	Bacillus_anthracis_A4578	PAIRED	A.Br.008	11	4	320	184	30	5454651	64.6965	A4578	A4578			Homo sapiens	2010				United Kingdom: Scotland, Glasgow	55.51 N 4.15 W
SAMN03566014	Bacillus_anthracis_A4579	PAIRED	A.Br.008	11	4	432	255	29	5455281	74.7152	A4579	A4579			Homo sapiens	2010				United Kingdom: Scotland, Kirkcaldy	56.7 N 3.9 W
SAMN03566015	Bacillus_anthracis_A4580	PAIRED	A.Br.008	11	4	336	201	25	5458803	63.9971	A4580	A4580			Homo sapiens	2010				United Kingdom: Scotland, Kirkcaldy	56.7 N 3.9 W
SAMN03566016	Bacillus_anthracis_A4581	PAIRED	A.Br.008	11	4	317	208	26	5455323	67.1372	A4581	A4581			Homo sapiens	2010				United Kingdom: Scotland, Dundee	56.27 N 2.58 W
SAMN03566017	Bacillus_anthracis_A4582	PAIRED	A.Br.008	11	3	295	154	26	5458697	58.2215	A4582	A4582			Homo sapiens	2010				United Kingdom: Scotland, Glasgow	55.51 N 4.15 W
SAMN03565976	Bacillus_anthracis_A4599	PAIRED	A.Br.008	11	4	706	445	28	5455026	70.8659	A4599	A4599			Homo sapiens	2010				United Kingdom: Scotland, Dumfries	55.4 N 3.36 W
SAMN03565989	Bacillus_anthracis_A4610	PAIRED	A.Br.008	11	4	313	177	28	5455074	65.4498	A4610	A4610			Homo sapiens	2010				United Kingdom: Scotland, Glasgow	55.51 N 4.15 W
SAMN03565990	Bacillus_anthracis_A4611	PAIRED	A.Br.008	11	4	432	267	28	5454819	67.6931	A4611	A4611			Homo sapiens	2010				United Kingdom: Scotland, Glasgow	55.51 N 4.15 W
SAMN03565991	Bacillus_anthracis_A4612	PAIRED	A.Br.008	11	4	506	315	31	5455225	71.2459	A4612	A4612			Homo sapiens	2010				United Kingdom: Scotland, Glasgow	55.51 N 4.15 W
SAMN03565992	Bacillus_anthracis_A4613	PAIRED	A.Br.008	11	3	381	199	31	5455083	62.0606	A4613	A4613			Homo sapiens	2010				United Kingdom: Scotland, Glasgow	55.51 N 4.15 W
SAMN03565993	Bacillus_anthracis_A4614	PAIRED	A.Br.008	11	4	334	204	30	5455067	67.1748	A4614	A4614			Homo sapiens	2010				United Kingdom: England,Maidstone	51.16 N 0.31 W
SAMN03565994	Bacillus_anthracis_A4615	PAIRED	A.Br.008	11	3	539	289	30	5454820	68.1926	A4615	A4615			Homo sapiens	2010				United Kingdom: England,Maidstone	51.16 N 0.31 W
SAMN03565995	Bacillus_anthracis_A4616	PAIRED	A.Br.008	11	3	362	190	30	5455219	66.2617	A4616	A4616			Homo sapiens	2010				United Kingdom: Scotland, Livingston	55.54 N 3.31 W
SAMN03565996	Bacillus_anthracis_A4617	PAIRED	A.Br.008	11	3	325	161	25	5458841	58.4283	A4617	A4617			Homo sapiens	2010				United Kingdom: Scotland, Paisley	55.50 N 4.26 W
SAMN03565997	Bacillus_anthracis_A4619	PAIRED	A.Br.008	10	3	338	158	41	5443791	43.5115	A4619	A4619			Homo sapiens	2012				United Kingdom: England,Blackpool	53.49 N 3.2 W
SAMN03565998	Bacillus_anthracis_A4620	PAIRED	A.Br.008	11	4	382	226	60	5447070	51.0104	A4620	A4620			Homo sapiens	2012				United Kingdom: England,Blackpool	53.49 N 3.2 W
SAMN03565999	Bacillus_anthracis_A4621	PAIRED	A.Br.008	11	4	385	261	47	5443510	42.1113	A4621	A4621			Homo sapiens	2013				United Kingdom: England,Gorleston	52.34 N 1.44 E
SAMN03566000	Bacillus_anthracis_A4622	PAIRED	A.Br.008	11	3	387	189	29	5661746	65.502	A4622	A4622			Homo sapiens	2013				United Kingdom: England,Gorleston	52.34 N 1.44 E
SAMN03566001	Bacillus_anthracis_A4623	PAIRED	A.Br.008	11	3	290	154	35	5448491	58.568	A4623	A4623			Homo sapiens	2013				United Kingdom: Scotland, Glasgow	55.51 N 4.15 W
SAMN03566002	Bacillus_anthracis_A4624	PAIRED	A.Br.008	11	4	305	179	34	5446802	41.9819	A4624	A4624			Homo sapiens	2012				United Kingdom: Scotland, Blackpool	53.49 N 3.2 W
SAMN03757454	BANT005-LIB-1	PAIRED	A.Br.003	11	3	2587	915	23	5455677	120.171	BANT005	K1285	A0188			1996-01-25				Namibia: Africa, Etosha National Park
SAMN03757455	BANT006-LIB-1	PAIRED	A.Br.008	11	3	2447	821	25	5458642	127.061	BANT006	K2129	A0032			1997-10-01				China: Asia, Changping
SAMN03757456	BANT007-LIB-1	PAIRED	A.Br.003	11	2	2523	519	28	5451564	104.128	BANT007	K2883	A0406			1997-03-05				India: Asia
SAMN03757457	BANT008-LIB-1	PAIRED	A.Br.008	11	3	5903	2094	32	5460003	97.4173	BANT008	K0021	A0280			1995-12-11				Italy: Europe
SAMN03757459	BANT010-LIB-1	PAIRED	A.Br.008	10	2	6914	1677	24	5445274	350.75	BANT010	K3974	A0324			1995-12-11				Slovakia: Europe
SAMN03757460	BANT012-LIB-1	PAIRED	A.Br.007	11	3	9430	3501	104	5454899	71.0586	BANT012	K1129	A0337		goat	1995-10-25				Pakistan: Asia
SAMN03790801		PAIRED	A.Br.008	11	3	553	210	76	5449437	44.7627	London_491	London_491				2006-12-01				United Kingdom: London						Cultured isolate
SAMN03790803		PAIRED	A.Br.008	11	3	690	254	107	5441425	31.4036	London_494	London_494				2006-12-01				United Kingdom: London						Cultured isolate
SAMN03790804		PAIRED	A.Br.008	11	3	662	282	47	5350372	41.3039	London_496	London_496				2006-12-01				United Kingdom: London						Cultured isolate
SAMN03790805		PAIRED	A.Br.008	11	3	705	261	98	5446051	49.0274	London_497	London_497				2006-12-01				United Kingdom: London						Cultured isolate
SAMN03790806		PAIRED	A.Br.008	11	3	612	253	54	5349216	43.7324	London_498	London_498				2006-12-01				United Kingdom: London						Cultured isolate
SAMN03790807		PAIRED	A.Br.008	11	3	673	241	30	5444410	65.3091	London_499	London_499				2006-12-01				United Kingdom: London						Cultured isolate
SAMN03790787		PAIRED	A.Br.008	11	3	736	265	71	5442028	46.2747	Scotland_459	Scotland_459				2006-06-01				United Kingdom: Scottish Borders						Cultured isolate
SAMN03790788		PAIRED	A.Br.008	11	3	794	287	41	5447856	60.9351	Scotland_472	Scotland_472				2006-06-01				United Kingdom: Scottish Borders						Cultured isolate
SAMN03790789		PAIRED	A.Br.008	11	3	729	287	126	5439977	28.4771	Scotland_473	Scotland_473				2006-06-01				United Kingdom: Scottish Borders						Cultured isolate
SAMN03790790		PAIRED	A.Br.008	10	3	525	223	85	5443386	36.0037	Scotland_474	Scotland_474				2006-06-01				United Kingdom: Scottish Borders						Cultured isolate
SAMN03790791		PAIRED	A.Br.008	10	2	473	151	79	5440238	28.0201	Scotland_476	Scotland_476				2006-06-01				United Kingdom: Scottish Borders						Cultured isolate
SAMN03790792		PAIRED	A.Br.008	11	3	576	246	87	5439666	30.609	Scotland_477	Scotland_477				2006-06-01				United Kingdom: Scottish Borders						Cultured isolate
SAMN03790793		PAIRED	A.Br.008	10	3	485	180	74	5440945	35.4016	Scotland_478	Scotland_478				2006-06-01				United Kingdom: Scottish Borders						Cultured isolate
SAMN03790794		PAIRED	A.Br.008	11	3	526	202	45	5440823	45.2661	Scotland_479	Scotland_479				2006-06-01				United Kingdom: Scottish Borders						Cultured isolate
SAMN03790795		PAIRED	A.Br.008	11	3	661	267	41	5442558	49.4337	Scotland_480	Scotland_480				2006-06-01				United Kingdom: Scottish Borders						Cultured isolate
SAMN03790796		PAIRED	A.Br.008	11	3	808	302	98	5441765	39.546	Scotland_481	Scotland_481				2006-06-01				United Kingdom: Scottish Borders						Cultured isolate
SAMN03790797		PAIRED	A.Br.008	11	3	682	249	46	5445485	37.5748	Scotland_482	Scotland_482				2006-06-01				United Kingdom: Scottish Borders						Cultured isolate
SAMN03790798		PAIRED	A.Br.008	11	3	732	255	62	5446021	46.1638	Scotland_483	Scotland_483				2006-06-01				United Kingdom: Scottish Borders						Cultured isolate
SAMN03790799		PAIRED	A.Br.008	11	3	842	348	42	5443283	70.476	Scotland_484	Scotland_484				2006-06-01				United Kingdom: Scottish Borders						Cultured isolate
SAMN03790800		PAIRED	A.Br.008	11	3	1133	465	46	5442074	57.7495	Scotland_485	Scotland_485				2006-06-01				United Kingdom: Scottish Borders						Cultured isolate
SAMN03165113	4	PAIRED	A.Br.003	11	3	784	306	32	5450192	115.479	2000031027	2000031027			Bos taurus	1957-08-20				USA: Oklahoma	not collected	1		A	pXO1, pXO2
SAMN03165114	5	PAIRED	A.Br.007	11	2	862	270	29	5452158	105.249	2000031031	2000031031			Homo sapiens	1957-06-03				USA: Massachusetts	not collected	1			pXO1, pXO2
SAMN03165116	7	PAIRED	A.Br.004	11	3	1192	432	28	5452211	107.08	2000031039	2000031039			Bos taurus	04-May-1957					not collected	1		A	pXO1, pXO2
SAMN03165117	8	PAIRED	C.Br.001	11	3	1292	496	26	5277869	129.505	2000031052	2000031052			Bos taurus	1956-06-27				USA: Wyoming	not collected	1		C	pXO2
SAMN03565954	Bacillus_anthracis_2000031055	PAIRED	A.Br.008	11	4	527	300	22	5174769	83.8868	2000031055	2000031055				1957				USA
SAMN03165118	9	PAIRED	A.Br.002	11	4	633	362	30	5355449	130.529	2000031075	2000031075	Sterne		Bos taurus					South Africa	not collected	1		A	pXO1
SAMN03165119	10	PAIRED	A.Br.007	11	3	1415	498	31	5452515	113.34	2000031709	2000031709				25-May-1956	environmental	mill	hair	USA: Carolinas	not collected	1		A	pXO1, pXO2
SAMN03165121	12	PAIRED	A.Br.009	11	3	832	313	28	5451322	106.133	2000032819	2000032819									not collected	1		A	pXO1, pXO2
SAMN03165122	13	PAIRED	A.Br.009	11	3	862	302	29	5451117	100.928	2000032832	2000032832									not collected	1		A	pXO1, pXO2
SAMN03165123	14	PAIRED	A.Br.002	11	4	841	477	34	5451671	99.4092	2000032879	2000032879				1962-04-19					not collected	1		A	pXO1, pXO2
SAMN03565955	Bacillus_anthracis_2000032945	PAIRED	A.Br.008	11	2	454	148	29	5450910	70.2963	2000032945	2000032945			Capra aegagrus hircus					USA
SAMN03165125	16	PAIRED	A.Br.007	9	2	428	105	25	5438245	115.091	2000032951	2000032951			Homo sapiens	1958-06-30					not collected	1		A	pXO1, pXO2
SAMN03565956	Bacillus_anthracis_2000032955	PAIRED	A.Br.008	11	3	1990	741	23	5178437	101.14	2000032955	2000032955			Homo sapiens	1958				USA
SAMN03165126	17	PAIRED	A.Br.007	11	3	878	295	29	5448806	121.953	2000032967	2000032967									not collected	1		A	pXO1, pXO2
SAMN03165127	18	PAIRED	A.Br.007	11	3	766	261	78	5308253	91.3447	2000032968	2000032968									not collected	1		A	pXO1, pXO2
SAMN03165128	19	PAIRED	A.Br.002	11	4	289	170	33	5450008	121.549	2000032975	2000032975				1966-04-01					not collected	1		A	pXO1, pXO2
SAMN03165129	20	PAIRED	A.Br.002	10	3	383	199	33	5441955	93.4985	2000032979	2000032979					environmental	gelatin production company	bone	USA: New Jersey	not collected	1		A	pXO1, pXO2
SAMN03165130	21	PAIRED	A.Br.009	11	3	698	268	30	5450962	103.011	2000032989	2000032989									not collected	1		A	pXO1, pXO2
SAMN03565957	Bacillus_anthracis_2002013072	PAIRED	A.Br.008	11	3	848	324	26	5356991	139.419	2002013072	2002013072			Ovis aries	1960				USA
SAMN03165131	22	PAIRED	C.Br.001	11	3	2585	874	34	5491385	109.271	2002013094	2002013094				11-Dec-1956	environmental	surface sample			not collected	1		C	pXO1, pXO2
SAMN03565958	Bacillus_anthracis_2002721572	PAIRED	A.Br.008	9	4	717	422	28	5447390	124.86	2002721572	2002721572				1988				USA
SAMN03565959	Bacillus_anthracis_A4572	PAIRED	A.Br.008	11	4	323	175	29	5455216	57.8665	A4572	A4572			Homo sapiens	2009				United Kingdom: Scotland, Glasgow	55.51 N 4.15 W
SAMN03565982	Bacillus_anthracis_A4573	PAIRED	A.Br.008	11	4	622	398	28	5458107	82.7598	A4573	A4573			Homo sapiens	2009				United Kingdom: Scotland, Glasgow	55.51 N 4.15 W
SAMN03565960	Bacillus_anthracis_A4583	PAIRED	A.Br.008	11	4	381	279	28	5454638	71.5872	A4583	A4583			Homo sapiens	2010				United Kingdom: Scotland, Kilmarnock	55.36 N 4.29 W
SAMN03565961	Bacillus_anthracis_A4584	PAIRED	A.Br.008	11	3	413	213	32	5455993	69.1398	A4584	A4584			Homo sapiens	2010				United Kingdom: Scotland, Kilmarnock	55.36 N 4.29 W
SAMN03565962	Bacillus_anthracis_A4585	PAIRED	A.Br.008	11	4	352	254	31	5455629	69.77	A4585	A4585			Homo sapiens	2010				United Kingdom: Scotland, Kilmarnock	55.36 N 4.29 W
SAMN03565963	Bacillus_anthracis_A4586	PAIRED	A.Br.008	11	3	389	198	31	5454644	68.6223	A4586	A4586			Homo sapiens	2010				United Kingdom: Scotland, Kilmarnock	55.36 N 4.29 W
SAMN03565964	Bacillus_anthracis_A4587	PAIRED	A.Br.008	11	4	609	334	31	5360869	73.0436	A4587	A4587			Homo sapiens	2010				United Kingdom: Scotland, Glasgow	55.51 N 4.15 W
SAMN03565965	Bacillus_anthracis_A4588	PAIRED	A.Br.008	11	4	307	187	27	5459014	70.8269	A4588	A4588			Homo sapiens	2010				United Kingdom: Scotland, Glasgow	55.51 N 4.15 W
SAMN03565966	Bacillus_anthracis_A4589	PAIRED	A.Br.008	11	4	377	249	29	5455292	68.5225	A4589	A4589			Homo sapiens	2010				United Kingdom: Scotland, Glasgow	55.51 N 4.15 W
SAMN03565967	Bacillus_anthracis_A4590	PAIRED	A.Br.008	11	4	379	232	30	5455173	69.317	A4590	A4590			Homo sapiens	2010				United Kingdom: Scotland, Glasgow	55.51 N 4.15 W
SAMN03565968	Bacillus_anthracis_A4591	PAIRED	A.Br.008	11	3	650	343	27	5455284	68.5174	A4591	A4591			Homo sapiens	2010				United Kingdom: England,London	51.30 N 0.7 W
SAMN03565969	Bacillus_anthracis_A4592	PAIRED	A.Br.008	11	4	456	262	31	5456347	66.7533	A4592	A4592			Homo sapiens	2010				United Kingdom: Scotland, Glasgow	55.51 N 4.15 W
SAMN03565972	Bacillus_anthracis_A4593	PAIRED	A.Br.008	11	4	263	182	27	5458664	63.0448	A4593	A4593			Homo sapiens	2010				United Kingdom: Scotland, Glasgow	55.51 N 4.15 W
SAMN03565970	Bacillus_anthracis_A4594	PAIRED	A.Br.008	11	4	409	245	30	5455198	69.9239	A4594	A4594			Homo sapiens	2010				United Kingdom: Scotland, Glasgow	55.51 N 4.15 W
SAMN03565971	Bacillus_anthracis_A4595	PAIRED	A.Br.008	11	4	315	179	30	5455278	68.1216	A4595	A4595			Homo sapiens	2010				United Kingdom: Scotland, Glasgow	55.51 N 4.15 W
SAMN03565973	Bacillus_anthracis_A4596	PAIRED	A.Br.008	11	4	283	160	56	5466820	82.6513	A4596	A4596			Homo sapiens	2010				United Kingdom: Scotland, Fife	56.12 N 3.8 W
SAMN03565974	Bacillus_anthracis_A4597	PAIRED	A.Br.008	11	4	261	176	27	5459407	53.3608	A4597	A4597			Homo sapiens	2010				United Kingdom: Scotland, Fife	56.12 N 3.8 W
SAMN03565975	Bacillus_anthracis_A4598	PAIRED	A.Br.008	11	4	458	258	30	5455180	70.9912	A4598	A4598			Homo sapiens	2010				United Kingdom: Scotland, Fife	56.12 N 3.8 W
SAMN03565977	Bacillus_anthracis_A4600	PAIRED	A.Br.008	11	4	280	179	30	5455368	56.537	A4600	A4600			Homo sapiens	2010				United Kingdom: Scotland, Dumfries	55.4 N 3.36 W
SAMN03565979	Bacillus_anthracis_A4601	PAIRED	A.Br.008	11	3	283	140	26	5458673	55.7774	A4601	A4601			Homo sapiens	2010				United Kingdom: England,London	51.30 N 0.7 W
SAMN03565980	Bacillus_anthracis_A4602	PAIRED	A.Br.008	11	4	393	220	30	5455188	71.4933	A4602	A4602			Homo sapiens	2010				United Kingdom: England,London	51.30 N 0.7 W
SAMN03565981	Bacillus_anthracis_A4603	PAIRED	A.Br.008	11	4	803	494	24	5275512	77.4296	A4603	A4603			Homo sapiens	2010				United Kingdom: Scotland, Dumfries	55.4 N 3.36 W
SAMN03565983	Bacillus_anthracis_A4604	PAIRED	A.Br.008	11	3	374	190	29	5455181	69.4474	A4604	A4604			Homo sapiens	2010				United Kingdom: Scotland, Edinburgh	55.57 N 3.11 W
SAMN03565984	Bacillus_anthracis_A4605	PAIRED	A.Br.008	11	4	299	185	25	5459610	57.447	A4605	A4605			Homo sapiens	2010				United Kingdom: Scotland, Edinburgh	55.57 N 3.11 W
SAMN03565985	Bacillus_anthracis_A4606	PAIRED	A.Br.008	11	4	356	253	25	5455454	81.2392	A4606	A4606			Homo sapiens	2010				United Kingdom: Scotland, Glasgow	55.51 N 4.15 W
SAMN03565986	Bacillus_anthracis_A4607	PAIRED	A.Br.008	11	4	210	134	30	5454539	68.6594	A4607	A4607			Homo sapiens	2010				United Kingdom: Scotland, Glasgow	55.51 N 4.15 W
SAMN03565987	Bacillus_anthracis_A4608	PAIRED	A.Br.008	11	4	329	189	27	5455288	70.5756	A4608	A4608			Homo sapiens	2010				United Kingdom: Scotland, Glasgow	55.51 N 4.15 W
SAMN03565988	Bacillus_anthracis_A4609	PAIRED	A.Br.008	11	3	364	194	31	5455682	68.0155	A4609	A4609			Homo sapiens	2010				United Kingdom: Scotland, Glasgow	55.51 N 4.15 W
SAMN03565978	Bacillus_anthracis_A4618	PAIRED	A.Br.008	11	4	463	258	29	5455183	72.8821	A4618	A4618			Homo sapiens	2010				United Kingdom: Scotland, Glasgow	55.51 N 4.15 W
SAMN02999502	BANT001-LIB-3	PAIRED	A.Br.004	11	3	6452	2356	36	5456365	95.2043	BANT001	A1039				1999				Bolivia: South America, Santa Cruz
SAMN02999503	BANT002-LIB-3	PAIRED	A.Br.004	11	3	10717	3884	64	5473772	66.2381	BANT002	A1075								Chile: South America, Lago Ranco-Valdivia Agricola Quillin Va. Region
SAMN02999504	BANT003-LIB-2	PAIRED	A.Br.008	11	3	4018	1471	37	5430388	105.051	BANT003	A1144				1992-04-20				Argentina: Buenos Aires
SAMN03201418	BBF_IlluminaSTD	PAIRED	A.Br.001	11	3	1820	975	27	5449877	103.427	BBF	Ames			Bos taurus	1981				USA: Texas	27.221667 N 97.789167
SAMN03569271		PAIRED	A.Br.008	11	3	5569	2061	119	5454293	43.9266	Bacillus anthracis A0264				Homo sapiens	1984				Turkey	38.57 N 35.14 E
SAMN03165110	1	PAIRED	A.Br.009	11	3	782	286	31	5455408	147.287	2000031006	2000031006				16-Oct-1956				USA: New Mexico	not collected	1		A	pXO1, pXO2
SAMN03165111	2	PAIRED	A.Br.007	11	2	726	229	32	5451980	111.5	2000031008	2000031008					environmental	mill	air filter	USA: Alabama	not collected	1		A	pXO1, pXO2
SAMN03165112	3	PAIRED	A.Br.004	9	2	454	124	28	5437758	114.085	2000031023	2000031023			Bos taurus	04-May-1957					not collected	1		A	pXO1, pXO2
SAMN02821212		PAIRED	A.Br.008	11	3	474	185	35	5455184	66.6269	BaA0149	A0149			Homo sapiens	1991				Turkey: Yozgat	38.963745 N 35.243322 E
SAMN02729435		PAIRED	A.Br.008	10	3	1412	534	32	5455650	67.5803	BaA0897	A0897			equine	2000-11-01				Ethiopia: Kombolcha, South Wello	11.08005 N 39.74369 E
SAMN02349317	Cow2	PAIRED	B.Br.002	10	2	629	138	60	5439825	51.4583	Cow2	SVA11
SAMN02349318	Cow3Pc	SINGLE	B.Br.002	10	2	1515	397	40	5446743	60.0586	Cow3Pc	SVA11
SAMN02349319	Cow4Pc	SINGLE	B.Br.002	10	2	779	202	37	5441317	62.4841	Cow4Pc	SVA11
SAMN02349320	Fetus1Pc	SINGLE	B.Br.002	10	2	1993	521	40	5443798	55.6972	Fetus1Pc	SVA11
SAMN02349321	Fetus1Pc_2	SINGLE	B.Br.002	10	2	123	41	66	5435166	36.0477	Fetus1Pc_2	SVA11
SAMN02349322	Fetus2Pc	SINGLE	B.Br.002	10	2	1134	272	51	5442534	53.5389	Fetus2Pc	SVA11
SAMN02349323	Fetus2Pc_2	SINGLE	B.Br.002	10	2	765	193	35	5444820	58.7315	Fetus2Pc_2	SVA11
SAMN02349324	Sediment1	SINGLE	B.Br.002	10	2	1236	289	37	5439294	49.5658	Sediment1	SVA11
SAMN02349325	Sediment2	SINGLE	B.Br.002	10	2	998	249	53	5440352	37.7017	Sediment2	SVA11
SAMN18241461	R058-01	HYBRID	A.Br.007	11	3	409	179	3	5506524	61.9267	BwIM_A070	Vollum
SAMN18241462	R058-06	HYBRID	A.Br.006	11	3	904	354	3	5504734	100.883	BwIM_A159	A159
SAMN18241463	R058-07	HYBRID	B.Br.002	10	2	412	77	3	5486304	57.3751	BwIM_AF039	AF039
SAMN18241464	R058-08	HYBRID	B.Br.001	11	2	577	149	3	5496094	62.6044	BwIM_SA020	SA020
SAMN18241465	R058-09	HYBRID	A.Br.009	9	2	695	218	3	5483579	100.609	BwIM_A0777	A0777
SAMN18241466	R058-10	HYBRID	A.Br.004	11	3	145	48	3	5504470	20.5907	BwIM_A1074	A1074
SAMN02469407	R058-12	HYBRID	B.Br.004	10	2	654	148	3	5490208	87.2382	AMDT	BF-1
SAMN18241467	R058-14	HYBRID	A.Br.008	11	3	172	57	3	5505497	23.7533	BwIM_3734	Pollino 3734
SAMN13164730	R064-06	HYBRID	A.Br.008	11	3	402	145	3	5480387	45.6953	BwIM_A49	A49
SAMN13164726	R064-07	HYBRID	A.Br.008	11	3	405	157	3	5506783	44.9032	BwIM_A27	A27
SAMN13164716	R064-08	HYBRID	A.Br.008	11	3	515	185	3	5506606	56.2473	BwIM_BUL12	BUL 12
SAMN18241468	R064-10	HYBRID	A.Br.008	11	3	211	91	3	5505637	25.8546	BwIM_3009	3-IZSLT
SAMN13164724	R064-12	HYBRID	A.Br.008	11	3	181	63	2	5324563	20.3885	BwIM_BUL32	BUL 32
SAMN13164747	R064-15	HYBRID	A.Br.008	11	3	238	104	3	5501188	27.1575	BwIM_A178	A178
SAMN13164740	R064-16	HYBRID	A.Br.008	11	3	235	79	3	5506648	27.9485	BwIM_A168	A168
SAMN13164734	R064-17	HYBRID	A.Br.008	11	3	287	110	3	5505780	33.4859	BwIM_A166	A166
SAMN13164741	R064-18	HYBRID	A.Br.008	11	3	244	94	3	5506152	26.652	BwIM_A193a	A193a
SAMN13164717	R064-19	HYBRID	A.Br.008	11	3	304	134	1	5229919	35.0439	BwIM_BUL14	BUL 14
SAMN13164733	R064-20	HYBRID	A.Br.008	11	3	214	95	3	5506561	29.5528	BwIM_4-IZSLT	4-IZSLT
SAMN13164731	R064-21	HYBRID	A.Br.008	11	3	500	173	3	5506261	51.5208	BwIM_A87	A87
SAMN13164718	R064-22	HYBRID	A.Br.008	11	3	328	121	3	5506603	33.4994	BwIM_BUL16	BUL 16
SAMN13164723	R064-23	HYBRID	A.Br.008	11	3	259	103	3	5506216	31.3762	BwIM_BUL31	BUL 31
SAMN13164720	R067-02	HYBRID	A.Br.008	11	3	166	67	3	5505142	18.1934	BwIM_BUL19	BUL 19
SAMN13164715	R067-04	HYBRID	A.Br.008	11	3	178	58	2	5324844	24.4751	BwIM_BUL40	BUL 40
SAMN13164732	R067-06	HYBRID	A.Br.008	11	3	176	64	2	5323525	22.6292	BwIM_3016	3016
SAMN13164728	R067-08	HYBRID	A.Br.008	11	3	288	124	3	5506528	35.6842	BwIM_A29	A29
SAMN13164746	R067-09	HYBRID	A.Br.008	11	3	357	133	3	5505898	41.2598	BwIM_A182	A182
SAMN13640833	R067-13	HYBRID	B.Br.004	10	2	83	24	3	5486441	12.2381	Bw_Tyrol 3520	Tyrol 3520
SAMN18241469	R067-15	HYBRID	C.Br.001	11	3	169	57	3	5558273	32.9824	BwIM_A3783	A3783
SAMN18241473	R070-09	HYBRID	A.Br.008	11	2	187	41	2	5292470	15.0616	BwIM_Pasteur	Pasteur
SAMN18241470	R081-15	HYBRID	A.Br.002	11	4	249	151	3	5504459	36.7828	BwIM_3738	Tangail-4/2
SAMN18241471	R081-16	HYBRID	A.Br.003	11	3	472	210	3	5505061	43.2545	BwIM_3240	188678-1
SAMN18241472	R081-17	HYBRID	A.Br.008	11	4	316	179	3	5506410	41.4029	BwIM_UR-1	UR-1
